# Supplementary material for: Honey bees of Ethiopia: Their lineages and subspecies based on morphometrics, mitochondrial DNA, and mandibular gland pheromone analyses
Source: PLoS One. 2025 Nov 7;20(11):e0335551. doi: 10.1371/journal.pone.0335551 (PMC12594397; doi:10.1371/journal.pone.0335551)
Supplement: S1 Table — (XLSX) [file pone.0335551.s002.xlsx]

## Sheet: Table S1
Table S1. Names of apiary sites used for honey bee sampling, their provinces, cardinal locations, and elevation
Name of the apiary site	Provinces	Region/county	Elevation (m)	Elevation category	Number of colonies sampled	Cardinal locations
KA	Konso	SNNPR	1622	Midland	1	South
KU	Konso		1758	Midland	1
TI	Konso		1412	Lowland	1
CM	Gamo		1171	Lowland	6
DS	Jimma	Oromia	2296	Midland	2	Southwest
ST			2085	Midland	2
DM			1863	Midland	2
AM	Awi	Amhara	2045	Midland	4	Northwest
YD	East Gojjam		2486	Highland	6	North
AQ	South Gondar		2211	Midland	6
