# Supplementary material for: Honey bees of Ethiopia: Their lineages and subspecies based on morphometrics, mitochondrial DNA, and mandibular gland pheromone analyses
Source: PLoS One. 2025 Nov 7;20(11):e0335551. doi: 10.1371/journal.pone.0335551 (PMC12594397; doi:10.1371/journal.pone.0335551)
Supplement: S2 Table — (XLSX) [file pone.0335551.s003.xlsx]

## Sheet: Table S2
Table S2. Five reference sequences and their accession numbers belonging to the Cytochrome Oxidase I- Cytochrome oxidase II sub-unit of the mitochondrial DNA of different honey bee sub-species extracted from NCBI database and used for comparative phylogenetic analysis.
NCBI accession number	Honey bee subspecies/ haplotype	Reference
MT175990	Y2 (Apis mellifera simensis)	Hailu et al 2020
MT175991	Y2 (Apis mellifera simensis)	Hailu et al 2020
MT175986	Y2 (Apis mellifera simensis)	Hailu et al 2020
KY614238	A, Apis mellifera scutellata	Eimanifar et al., 2018
MF678581	A, Apis mellifera monticola	Eimanifar et al., 2018
