# Supplementary material for: Honey bees of Ethiopia: Their lineages and subspecies based on morphometrics, mitochondrial DNA, and mandibular gland pheromone analyses
Source: PLoS One. 2025 Nov 7;20(11):e0335551. doi: 10.1371/journal.pone.0335551 (PMC12594397; doi:10.1371/journal.pone.0335551)
Supplement: S3 Table — Different superscript letters in each column indicate significant differences among the regions according to Kruskal-Wallis test followed by post-hoc Dunn’s test, p < 0.05. Characters which are significantly different among the apiary sites are highlighted in bold. (XLSX) [file pone.0335551.s004.xlsx]

## Sheet: Table S3
Table S3. Comparison (Mean ± SEM) of the 17 classical morphometric characters among the regions. Different superscript letters in each column indicate significant differences among the regions according to Kruskal-Wallis test followed by post-hoc Dunn’s test, p < 0.05. Characters which are significantly different among the apiary sites are highlighted in bold.
	Characters	Amhara	Oromia	SNNP	Kruskal-Wallis/ ANOVA
	PL	5.33 ± 0.11	5.57 ± 0.05	5.61 ± 0.04	H = 2.25; P > 0.05
	FWL	8.62 ± 0.03a	8.70 ± 0.01 a	8.42 ± 0.05 b	H = 12.23; P < 0.05
	FWW	2.95 ± 0.01 a	2.98 ± 0.01 a	2.86 ± 0.03 b	H = 12.61; P < 0.05
	HWL	6.22 ± 0.04 a	6.29 ± 0.02 a	5.98 ± 0.04 b	H = 13.11; P < 0.05
	HWW	1.68 ± 0.01 a	1.69 ± 0.01 a	1.62 ± 0.02 b	H = 11.97; P < 0.05
	CHT5	0.25 ± 0.03	0.18 ± 0.01	0.18 ± 0.01	H = 0.87; P > 0.05
	WPW	1.21 ± 0.01	1.21 ± 0.02	1.18 ± 0.01	F = 2.00; P > 0.05
	WPL	2.56 ± 0.16 a	2.11 ± 0.01 ab	2.03 ± 0.02 b	H = 10.03; P < 0.05
	SL	2.51 ± 0.02ab	2.55 ± 0.01 a	2.45 ± 0.02 b	F = 4.51; P < 0.05
	B4	106.62 ± 0.77	107.07 ± 0.79	108.69 ± 1.28	F = 1.27; P > 0.05
	N23	89.35 ± 0.48	89.3 ± 0.41	88.67 ± 0.73	F = 0.41; P > 0.05
	O26	36.85 ± 0.48	37.35 ± 0.51	37.44 ± 0.83	F = 0.30; P > 0.05
	J16	91.53 ± 0.44	90.87 ± 0.63	91.26 ± 0.57	F = 0.33; P > 0.05
	FL	2.44 ± 0.01 a	2.47 ± 0.02 a	2.36 ± 0.03 b	H = 10.04; P < 0.05
	TL	3.05 ± 0.01 ab	3.08 ± 0.02 a	2.95 ± 0.04 b	H = 9.04; P < 0.05
	ML	1.95 ± 0.01ab	1.98 ± 0.02 a	1.91 ± 0.02 b	F = 3.43; P < 0.05
	MW	1.14 ± 0.01	1.15 ± 0.01	1.12 ± 0.01	F = 3.29; P > 0.05
Length of the proboscis (PL), forewing length (FWL), forewing width (FWW), hindwing length (HWL), hindwing width (HWW), length of cover hair on tergite 5 (CHT5), width of wax plate on sternite 3 (WPW), transverse length of wax plate on sternite 3 (WPL), length of sternite 3 (SL), wing angle B4 (B4), wing angle N23 (N23), wing angle O26 (O26), wing angle J16 (J16), length of femur (FL), length of …
