# Supplementary material for: Honey bees of Ethiopia: Their lineages and subspecies based on morphometrics, mitochondrial DNA, and mandibular gland pheromone analyses
Source: PLoS One. 2025 Nov 7;20(11):e0335551. doi: 10.1371/journal.pone.0335551 (PMC12594397; doi:10.1371/journal.pone.0335551)
Supplement: S4 Table — Different superscript letters in each column indicate significant differences among the elevation categories according to Kruskal-Wallis test followed by post-hoc Dunn’s test, p < 0.05. Characters which are significantly different among the apiary sites are highlighted in bold. (XLSX) [file pone.0335551.s005.xlsx]

## Sheet: Table S4
Table S4. Comparison (Mean ± SEM) of the 17 classical morphometric characters among elevation categories. Different superscript letters in each column indicate significant differences among the elevation categories according to Kruskal-Wallis test followed by post-hoc Dunn’s test, p < 0.05. Characters which are significantly different among the apiary sites are highlighted in bold.
	Characters	Highland	Lowland	Midland	Kruskal-Wallis/ ANOVA
	PL	5.55 ± 0.09	5.60 ± 0.05	5.37 ± 0.10	H = 0.90; P > 0.05
	FWL	8.72 ± 0.01 a	8.45 ± 0.04 b	8.58 ± 0.04 ab	H = 11.08; P < 0.05
	FWW	2.96 ± 0.01ab	2.88 ± 0.02 a	2.94 ± 0.02 b	H = 7.27; P < 0.05
	HWL	6.32 ± 0.01 a	6.02 ± 0.02 b	6.17 ± 0.04 ab	H = 10.14; P < 0.05
	HWW	1.67 ± 0.00 ab	1.63 ± 0.01 a	1.67 ± 0.01 b	H = 6.53; P < 0.05
	CHT5	0.17 ± 0.01	0.19 ± 0.01	0.24 ± 0.02	H = 2.45; P > 0.05
	WPW	1.21 ± 0.02	1.18 ± 0.01	1.21 ± 0.01	F = 2.00; P > 0.05
	WPL	2.13 ± 0.01 a	2.03 ± 0.01 b	2.50 ± 0.15 a	H = 9.21; P < 0.05
	SL	2.53 ± 0.01	2.46 ± 0.02	2.51 ± 0.02	F = 2.10; P > 0.05
	B4	107.91 ± 1.04	107.91 ± 1.46	106.88 ± 0.75	F = 0.38; P > 0.05
	N23	89.71 ± 0.59	88.05 ± 0.73	89.38 ± 0.43	F = 1.75; P > 0.05
	O26	37.43 ± 0.67	37.20 ± 0.77	36.98 ± 0.50	F = 0.12; P > 0.05
	J16	90.96 ± 0.52	91.04 ± 0.72	91.56 ± 0.41	F = 0.40; P > 0.05
	FL	2.48 ± 0.02 a	2.38 ± 0.02 b	2.41 ± 0.02 ab	H = 7.80; P < 0.05
	TL	3.07 ± 0.02	3.00 ± 0.02	3.03 ± 0.02	H = 3.76; P > 0.05
	ML	1.96 ± 0.02	1.93 ± 0.02	1.95 ± 0.01	F = 0.88; P > 0.05
	MW	1.15 ± 0.01	1.12 ± 0.01	1.13 ± 0.01	F = 1.46; P > 0.05
