# Supplementary material for: Honey bees of Ethiopia: Their lineages and subspecies based on morphometrics, mitochondrial DNA, and mandibular gland pheromone analyses
Source: PLoS One. 2025 Nov 7;20(11):e0335551. doi: 10.1371/journal.pone.0335551 (PMC12594397; doi:10.1371/journal.pone.0335551)
Supplement: S5 Table — (XLSX) [file pone.0335551.s006.xlsx]

## Sheet: Table S5
Table S5. Description of the base pair size of COI-COII intergenic region of the 30 consensus sequences, their haplotypes and percent similarity to sequences found in the NCBI nucleotide database (Blastn).
	Colony ID	Size of COI-COII (bp)	GenBank Identity	Haplotype	Percent similarity to sequences from NCBI (Blastn)
	AmC2	720	PP840173	Y2	MT175990.1 (100%)
	AmC4	721	PP840175	Y2	MT175990.1 (100%)
	AmC5	721	PP840176	Y2	MT175990.1 (100%)
	AmC6	746	PP840177	Y2	MT175990.1 (100%)
	AqC1	720	PP840178	Y2	MT175990.1 (99.72%)
	AqC2	720	PP840179	Y2	MT175990.1 (99.72%)
	AqC3	720	PP840180	Y2	MT175990.1 (99.72%)
	AqC4	723	PP840181	Y2	MT175990.1 (99.59%)
	AqC5	752	PP840182	Y2	MT175986.1 (99.87%)
	AqC6	720	PP840183	Y2	MT175990.1 (99.72%)
	CM1	708	PP840184	Y2	MT175990.1 (100%)
	CM2	752	PP840185	Y2	MT175990.1 (99.87%)
	CM3	752	PP840186	Y2	MT175990.1 (99.87%)
	CM4	752	PP840187	Y2	MT175990.1 (99.87%)
	CM5	720	PP840188	Y2	MT175990.1 (99.86%)
	CM6	720	PP840189	Y2	MT175990.1 (99.86%)
	DMC1	721	PP840190	Y2	MT175990.1 (100%)
	DMC2	720	PP840191	Y2	MT175990.1 (100%)
	DSC1	752	PP840192	Y2	MT175991.1 (99.60%)
	DSC2	752	PP840193	Y2	MT175989.1 (99.60%)
	K2C1	720	PP840195	Y2	MT175990.1 (99.86%)
	KaC1	721	PP840196	Y2	MT175990.1 (99.86%)
	SeC1	717	PP840197	Y2	MT175990.1 (100%)
	SeC2	749	PP840198	Y2	MT175990.1 (100%)
	YeC1	668	PP840200	Y2	MT175990.1 (100%)
	YeC2	752	PP840201	Y2	MT175990.1 (99.87%)
	YeC3	752	PP840202	Y2	MT175990.1 (99.73%)
	YeC4	728	PP840203	Y2	MT175990.1 (100%)
	YeC5	721	PP840204	Y2	MT175990.1 (100%)
	YeC6	721	PP840205	Y2	MT175990.1 (99.72%)
