# Supplementary material for: Honey bees of Ethiopia: Their lineages and subspecies based on morphometrics, mitochondrial DNA, and mandibular gland pheromone analyses
Source: PLoS One. 2025 Nov 7;20(11):e0335551. doi: 10.1371/journal.pone.0335551 (PMC12594397; doi:10.1371/journal.pone.0335551)
Supplement: S1 Data — (ZIP) [file pone.0335551.s007.zip]

Archive with 4 entries (4 files):
- WIng landmarks, Ethiopia.xlsx
- Centroidsize Ethiopian.xlsx
- Classical M. Ethiopia.xlsx
- PheromonesE.xlsx
