# Supplementary material for: Honey bees of Ethiopia: Their lineages and subspecies based on morphometrics, mitochondrial DNA, and mandibular gland pheromone analyses
Source: PLoS One. 2025 Nov 7;20(11):e0335551. doi: 10.1371/journal.pone.0335551 (PMC12594397; doi:10.1371/journal.pone.0335551)
Supplement: S1 Data — (ZIP) [file pone.0335551.s007.zip › WIng landmarks, Ethiopia.xlsx]

## Sheet: WIng landmarks, Ethiopia
Sample detail	LM1x	LM1y	LM2x	LM2y	LM3x	LM3y	LM4x	LM4y	LM5x	LM5y	LM6x	LM6y	LM7x	LM7y	LM8x	LM8y	LM9x	LM9y	LM10x	LM10y	LM11x	LM11y	LM12x	LM12y	LM13x	LM13y	LM14x	LM14y	LM15x	LM15y	LM16x	LM16y	LM17x	LM17y	LM18x	LM18y	LM19x	LM19y
ARMeAmC2	303.3	281	280.8	258	233.6	229.9	209.9	225.3	206.7	205.1	315.4	174.3	324.2	196.2	326.6	222.3	347.9	245.4	328.8	256.1	355.7	279.8	346.2	291.2	377.5	276.1	429.7	277.7	547.3	285.8	473.1	228.9	459.5	227.2	428.1	243.1	426.1	188.3
ARMeAmC4	307	290.4	286.7	268.6	242.4	241	216.5	235.6	212.1	215.9	324.4	185.1	333.2	205.7	333.5	231.8	356.4	254	335.2	266.5	362	289.6	352.9	300.8	387.4	285.4	438.3	287.1	554.4	292.1	479	238.9	464.3	236.3	435.7	251.3	433.7	199.8
ARMeAmC5	299.7	291.5	279.3	268.5	233.5	238	210.1	232.8	207.3	213.1	318.4	183.9	327.4	204.9	327.3	232.1	349.5	256.5	329.3	266.7	355.7	292.8	345	303.1	380.3	289.3	430.3	292.9	547	305.4	475.9	245	462.2	242.3	429.9	256.4	431.5	201
ARMeAmC6	309.9	282	289.7	260.1	241.1	230.1	217.3	224.5	214.1	204.6	326.8	176.7	335.7	198.2	334.5	224.7	356.2	246.9	337.3	257.5	363.7	282.6	353.7	293.9	387.6	279	439.3	282.9	554.4	294.6	481.8	235.9	468.1	233.7	436.2	248.2	437.3	194.3
ARMeAqC1	302.1	291.4	278.4	267.2	232.9	237.9	210.5	232.7	206.1	210.5	318.4	180.3	327.2	203.7	329	231.2	351	254.8	329.7	266.2	354.9	291.6	345	302.4	381.1	287.6	436.1	291.4	554	303.1	481.2	242.1	464	239.4	433.4	254.8	431.9	198.5
ARMeAqC2	308.3	290.9	289	269.8	240	238.1	217.9	232.8	214.9	212.4	326.5	181.7	334.6	204.5	334.2	231.7	352.4	256.5	335	267.6	360.8	291.2	350.7	300.9	383.9	287.9	439.8	291.4	552.2	302.2	482.3	243.1	466.7	241.2	436.8	255.5	436.9	200.6
ARMeAqC3	305.4	290.7	286.1	269.2	240.5	239.6	215.7	234	210.9	213.7	324.4	184.2	332.7	206.9	332.1	233.4	352.5	256.4	335.2	266.8	359.4	291.1	348.4	301.4	384.4	287.4	437.9	290.8	550.6	302.4	481.4	242.9	465.6	240.6	436	255.5	435.3	200.3
ARMeAqC4	299.9	291.6	280.2	269.4	232.5	238	208.6	232.6	205.1	212.2	319.7	180.7	328.9	204.9	329.9	231.9	350.9	255.4	331.8	267.6	358.1	292.8	346.6	303.7	381.1	288.7	434.4	292.1	555.1	305.1	480.1	244.2	465.3	241.6	435.8	255.5	434.2	199.2
ARMeAqC5	307.9	274.5	287.8	251.5	243.2	221.1	219.8	214.8	216.8	193.9	332.3	168.5	339	192.3	338.9	218.2	359.4	242.1	338.1	251.9	364.1	278	352.9	287.3	390.1	275.1	443.7	280.5	557	294.8	486.7	233.8	471.6	231	442.4	244.9	441.2	190.8
ARMeAqC6	297.7	283.5	278.3	262.9	230.9	232.9	207.5	227.1	203.6	206.4	314.6	177.8	323	200.9	323.5	227.4	345.2	249.6	326.3	261	351.7	285.1	339.5	295.4	375.3	281.7	431.7	284.9	544.4	297.2	472	237.1	457.4	235.3	424.9	250.6	423.7	193.5
SRLoChC1	311	295.2	290.9	272.9	244.5	242.8	219.8	236.7	215.6	215.6	326.4	186.3	335.6	209.7	337.2	235.4	359.8	259.8	340.4	271.1	365.3	296.2	354.3	306.7	390.5	292.4	442.5	295.2	560.5	305.5	486.3	247.6	473.6	245	443.4	259.1	443.3	203.3
SRLoChC2	310.8	301.4	291.1	279.7	246.4	250.7	220.9	244.7	217.7	224.4	327.8	197.5	336.5	220.1	336.8	245.8	357.7	267.5	338.3	278.6	363.8	302.3	353.8	311.9	387.7	299.1	439.3	301.8	549.4	313.5	479.6	256.5	464.6	254.5	437.1	267.5	435.5	215.3
SRLoChC3	307.9	296.5	284.8	274.2	239.7	245.5	215.8	240.5	212.4	219.8	321.5	189.7	330.1	212.3	330.9	238.9	352.7	261.1	334.3	272	359.1	296.6	348.7	306.6	381.2	292.7	432.9	295.4	547.2	304.8	477.6	246.8	463.2	244.6	432.9	260.5	432	205.1
SRLoChC4	307.9	289.7	285.6	266	240.3	236.2	217.2	231.2	214.7	210	326.7	182.7	334.4	206	333.1	233	353	255.1	334	265.6	361.2	290.3	349.8	300.6	383.9	286.8	436.1	291.4	551.4	306.6	479.5	246.4	464.8	243	434.1	257.4	436.7	202.4
SRLoChC5	315	282.5	291.5	261.2	241.9	232.3	219.9	228.3	216	207.3	325.8	176.3	334.4	198.3	336.9	223.7	359.4	246	340	257.9	366.1	281.3	355.2	291.2	390.2	276.2	439.1	278.4	556.8	286.2	483.7	230	469.5	228.4	441.3	242.6	438.7	190.1
SRLoChC6	302.2	293.1	279.7	272.5	235	243.7	210.8	238.9	207.5	218.5	315.5	189	324.3	211.3	324.9	237.8	346.6	258.9	328.3	270.3	353.3	293.5	341.6	304.1	375.3	289.9	425.5	293.4	540	304.9	469.5	246.3	454.3	244.8	425	259	423.4	205.6
SRMeKuC1	308.6	298	287.5	277	242	250.9	216.2	246.7	213.7	226.9	320.5	195.8	329.9	216.4	331.8	241.4	353.5	263	334.4	274.4	360.9	297.1	349.9	307.2	381.9	292.9	432.6	294.6	544.5	301.6	472.5	247.9	458.1	246.3	430.9	260.5	428.1	208.1
SRMeK2C1	312.2	301.3	287.5	279.5	241.2	250.8	217.9	247.1	214.6	225.8	323.3	195.4	333.5	217.2	333.2	243.8	357.1	266	337.1	277.6	365	301.8	353.7	311.1	386.7	297.7	435.7	300.2	555.9	308.1	481.8	251.6	467	249.3	438.2	264.5	434.1	210.5
SRLoTiC2	319.5	312.1	298.5	290.9	253.8	262.6	228.8	257.8	225.6	238	333.2	208	342.9	229.1	343.8	254.6	364.9	277.6	346.1	288.9	371	312.7	359.8	321.7	394.5	308.2	445.5	310.8	559	320.2	488.2	263.5	475	260.8	444.9	276.2	444.9	221.5
ORMeDSC1	303.5	281.8	279.7	258.5	235	227.5	213.8	222.4	210.8	201.3	323.4	174	331	196.2	331.2	223.3	352.5	247.4	332	258.2	357.6	284.7	346.2	294.3	383	280.8	435.5	285.2	551.1	297	479.6	237.7	465.3	234.9	434.4	248.9	435.1	194
ORMeDSC2	303.2	296.5	280.3	274.4	232.9	242.7	212	238.4	207.2	217.3	318.5	188.2	327.8	210.8	328	237.8	350.5	261.7	331.2	272.8	357.2	298.2	344.5	307.5	380.1	295.3	432.7	298.4	549.2	309.8	476.1	250.1	462.4	246.9	433.1	260.7	432.4	205.5
ORMeSeC1	306	288.3	285.7	267	241.8	236.8	217.1	231.6	214.1	210.6	321.8	183.6	330.5	206.1	331.4	232.1	351.2	255.6	333.1	266.1	357.4	291.1	346.2	299.5	381.4	287.6	435.5	292	545.7	305.5	477.1	246.4	461.7	243.5	431.6	257.5	430.6	201.9
ORMeSeC2	305.2	295.8	281.5	272.6	232.8	242.3	208	237.7	203.9	216.6	320.5	185.5	328.3	208	329.1	235.2	350.2	259.3	331.6	270.6	359.5	296	348.5	306.3	382.1	292.7	436.2	295	555	305.6	481.1	246.6	466.4	244.1	437.4	257.8	435.6	202.9
ORMeDMC1	310.9	302	287.7	277.3	241.7	247.7	217.9	241.8	215.8	219.4	327.9	192.5	335.8	215.1	336.9	242.9	359.6	266.5	338.4	277.6	366.5	303.3	355	314.1	388.9	299.9	440.9	302.5	556.6	313.8	483.9	254.9	469.6	252.4	439	267.3	439.6	211.3
ORMeDMC2	314.9	285.2	292	260.9	246	230.3	221.6	225.1	220	201.7	331.1	173.6	339.7	196.1	340.1	224.3	363.2	248.3	342.5	259.3	369.6	286.2	358.3	296.9	392.3	282.1	444.4	284.5	563.3	294.4	489.9	235.7	474.6	233.2	443.5	248.1	444.3	192.6
ARHiYeC1	295	280.2	274.3	257.2	228	226.5	204.5	221.1	199.3	200.1	315.5	171.3	322.9	193.9	323.8	221.1	344.5	245.2	323.9	255.9	349.8	281.8	339.2	291.8	374.4	278	426.4	282.1	542.8	295.8	471.6	234.7	456.6	231.9	426.6	245.8	428.4	191.4
ARHiYeC2	305.4	288.9	282.6	265.5	235.5	234.2	210.2	228.7	206.8	208.7	322.8	179.6	331.2	202.1	331	229.7	352.2	253.8	331.4	264.8	359.2	290.4	348.3	300.6	383.2	286.6	435.5	291	556.6	303	481.9	241.9	467.8	239.5	435.9	254.6	436	198.6
ARHiYeC3	295.8	287.3	273	263	229.1	233.1	205.7	228.1	201.1	206.7	313.8	178.9	322.1	200.5	322.1	227.6	342.2	252.1	323	263.2	348.6	288.7	339.1	298.7	373.4	285.3	430.5	289.1	542.7	301.9	473	240.9	458.9	238.3	429.1	252.4	427.2	196.5
ARHiYeC4	300.3	288.5	277.6	265.1	231.6	235.6	208.3	230.5	203.3	209.9	316.8	179.5	324.5	201.6	324.3	228.6	347.1	252.2	327	263.7	353.9	288.2	343	298.8	377.1	284.9	430.7	288.3	548.1	300	475.9	239.5	461.3	237.1	429.1	252.5	428.6	196.1
ARHiYeC5	299.2	290.5	276.3	267.2	229.1	236	206.4	231	201.6	210.6	313.9	181.1	322.7	203.1	324.2	229.7	346.5	253.8	327.3	265.6	352.8	290.7	340.9	300.7	377.2	286.8	431.1	290.5	548.7	302.2	474	242.3	460.3	239.8	429.1	254.7	429.3	197.5
ARHiYeC6	300.4	285.2	277.3	262.5	232.5	232.7	209.3	226.8	204.8	205.9	316.2	179.5	324	200.8	324.6	227.6	346.7	251	325.4	261.9	353.1	286.8	343.5	296.3	379.5	283.2	431.8	286.4	550.3	298.9	475.3	238.9	460.1	237	431.5	251	430.6	196.9
