# Supplementary material for: Honey bees of Ethiopia: Their lineages and subspecies based on morphometrics, mitochondrial DNA, and mandibular gland pheromone analyses
Source: PLoS One. 2025 Nov 7;20(11):e0335551. doi: 10.1371/journal.pone.0335551 (PMC12594397; doi:10.1371/journal.pone.0335551)
Supplement: S1 Data — (ZIP) [file pone.0335551.s007.zip › Centroidsize Ethiopian.xlsx]

## Sheet: Centroid size
Id	Site	Elevation	Elevation Category	Region	Centroid_size	Log Centroid Size
AmC2	Am	2045	Mid	Amhara	413.385	6.02411
AmC4	Am	2045	Mid	Amhara	412.914	6.02303
AmC5	Am	2045	Mid	Amhara	418.92	6.03738
AmC6	Am	2045	Mid	Amhara	415.155	6.02848
AqC1	Aq	2211	Mid	Amhara	426.766	6.05593
AqC2	Aq	2211	Mid	Amhara	416.135	6.03087
AqC3	Aq	2211	Mid	Amhara	415.976	6.03043
AqC4	Aq	2211	Mid	Amhara	428.422	6.05997
AqC5	Aq	2211	Mid	Amhara	420.733	6.04186
AqC6	Aq	2211	Mid	Amhara	416.347	6.03142
ChC1	CM	1171	Low	South	422.215	6.04547
ChC2	CM	1171	Low	South	405.379	6.00453
ChC3	CM	1171	Low	South	410.308	6.01684
ChC4	CM	1171	Low	South	413.584	6.0247
ChC5	CM	1171	Low	South	414.187	6.02605
ChC6	CM	1171	Low	South	404.957	6.00362
KuC1	Ku	1758	Mid	South	400.226	5.99183
K2C1	K3	1622	Mid	South	414.243	6.02633
TiC2	Ti	1412	Mid	South	407.194	6.00918
DSC1	DS	2296	Mid	Oromia	421.396	6.04347
DSC2	DS	2296	Mid	Oromia	420.486	6.04124
SeC1	Se	2085	Mid	Oromia	408.741	6.01282
SeC2	Se	2085	Mid	Oromia	429.456	6.06242
DMC1	DM	1863	Mid	Oromia	419.642	6.03924
DMC2	DM	1863	Mid	Oromia	422.291	6.04561
YeC1	Ye	2486	High	Amhara	421.459	6.04348
YeC2	Ye	2486	High	Amhara	427.32	6.05746
YeC3	Ye	2486	High	Amhara	422.622	6.04638
YeC4	Ye	2486	High	Amhara	421.701	6.04424
YeC5	Ye	2486	High	Amhara	424.491	6.05076
YeC6	Ye	2486	High	Amhara	421.607	6.04399
