# Supplementary material for: Honey bees of Ethiopia: Their lineages and subspecies based on morphometrics, mitochondrial DNA, and mandibular gland pheromone analyses
Source: PLoS One. 2025 Nov 7;20(11):e0335551. doi: 10.1371/journal.pone.0335551 (PMC12594397; doi:10.1371/journal.pone.0335551)
Supplement: S1 Data — (ZIP) [file pone.0335551.s007.zip › Classical M. Ethiopia.xlsx]

## Sheet: Classical_morphometric_data
Sample ID	Site	Province	Region	Elevation	PL	FWL	FWW	HWL	HWW	CHT5	WPW	WPL	SL	B4	N23	O26	J16	FL	TL	ML	MW
AqC101	Aquha	SG	Amhara	Mid (1500-2300)	4.39934	8.62854	2.99102	5.96154	1.75266	0.397595	1.27136	3.27122	2.65989	116.153	93.555	37.3	97.797	2.49271	3.23816	1.95583	1.14215
AqC102	Aquha	SG	Amhara	Mid (1500-2300)	5.72578	8.62854	3.07688	6.07228	1.7577	0.393593	1.23863	2.87028	2.59355	105.255	93.555	37.3	92.171	2.48398	3.0864	2.05904	1.15308
AqC103	Aquha	SG	Amhara	Mid (1500-2300)	5.40467	8.4625	3.04505	6.04842	1.77084	0.373041	0.994364	2.85863	2.27531	102.226	99.52	39.257	92.089	1.90066	2.88749	1.84902	1.14292
AqC104	Aquha	SG	Amhara	Mid (1500-2300)	4.64073	8.23483	2.95534	5.77442	1.68501	0.402135	1.01188	2.97207	2.42825	96.613	87.397	37.924	94.108	2.37166	3.0318	2.00876	1.10606
AqC105	Aquha	SG	Amhara	Mid (1500-2300)	5.83272	8.52975	2.98593	6.03026	1.78742	0.444768	1.17684	2.97167	2.53205	103.431	86.648	33.606	96.017	2.41109	3.02878	1.91034	1.11786
AqC106	Aquha	SG	Amhara	Mid (1500-2300)	6.02647	8.72886	3.07994	6.21915	1.68439	0.410271	1.16436	3.00899	2.65779	97.72	89.301	33.291	88.923	2.48647	3.18936	2.02553	1.20845
AqC107	Aquha	SG	Amhara	Mid (1500-2300)	6.10534	8.53465	3.06013	6.13322	1.73591	0.377595	1.28826	2.73582	2.5003	98.016	86.892	32.995	95.194	2.47536	3.06857	1.92319	1.13255
AqC108	Aquha	SG	Amhara	Mid (1500-2300)	4.86197	8.61034	2.95534	6.13322	1.6496	0.393754	1.12209	3.24007	2.60072	106.821	93.652	41.233	90.104	2.33041	3.06173	1.94007	1.16265
AqC109	Aquha	SG	Amhara	Mid (1500-2300)	4.7127	8.55941	3.06279	6.11941	1.77025	0.370198	1.12209	2.98846	2.48057	101.063	93.131	34.235	91.736	2.4233	3.08793	1.98758	1.14602
AqC110	Aquha	SG	Amhara	Mid (1500-2300)	5.05018	8.95098	3.09276	6.20077	1.80418	0.457913	1.17743	3.08492	2.61802	97.659	91.848	49.551	86.84	2.52564	3.08205	2.11373	1.238
AqC1	Aquha	SG	Amhara	Mid (1500-2300)	5.27599	8.58684	3.03052	6.06927	1.7398	0.402086	1.15673	3.00021	2.53464	102.496	91.5499	37.6692	92.4979	2.39013	3.07623	1.97731	1.15497
AqC201	Aquha	SG	Amhara	Mid (1500-2300)	5.69807	8.55587	2.97286	5.96688	1.7365	0.391478	1.14514	3.36878	2.62257	102.726	89.415	31.977	92.367	2.43059	3.17269	2.09028	1.12181
AqC202	Aquha	SG	Amhara	Mid (1500-2300)	6.00798	8.8142	3.07534	6.05017	1.72105	0.351075	1.18961	3.28494	2.53626	98.583	89.68	41.07	97.805	2.50827	3.01349	2.17612	1.15717
AqC203	Aquha	SG	Amhara	Mid (1500-2300)	5.91026	8.49514	2.99758	6.03346	1.77359	0.348953	1.22156	3.3676	2.59997	107.016	84.752	39.041	87.397	2.4673	3.12258	1.9817	1.22566
AqC204	Aquha	SG	Amhara	Mid (1500-2300)	5.95367	8.47859	2.94618	6.06967	1.74869	0.358223	1.24286	3.37648	2.61978	109.149	80.736	34.885	93.353	2.46824	3.107	2.06277	1.13918
AqC205	Aquha	SG	Amhara	Mid (1500-2300)	6.01481	8.49173	2.91065	5.99813	1.70779	0.362842	1.1751	3.34901	2.61978	104.421	73.888	35.538	85.075	2.57785	3.11026	1.9693	1.15869
AqC206	Aquha	SG	Amhara	Mid (1500-2300)	6.23	8.58337	3.05874	6.02243	1.76982	0.366991	1.28471	3.50586	2.66124	106.489	90.362	32.417	86.365	2.41255	3.01974	1.87005	1.17275
AqC207	Aquha	SG	Amhara	Mid (1500-2300)	5.97004	8.57401	2.92074	6.25622	1.66642	0.392416	1.27566	3.44561	2.49282	101.747	83.648	34.28	89.659	2.50521	3.09867	1.95523	1.16644
AqC208	Aquha	SG	Amhara	Mid (1500-2300)	4.76343	8.2316	2.97331	5.94661	1.70087	0.348701	1.1013	3.10994	2.37359	103.079	83.648	32.616	83.904	2.49128	2.90356	1.85826	1.06251
AqC209	Aquha	SG	Amhara	Mid (1500-2300)	5.66484	8.41458	2.98944	5.9496	1.73727	0.357624	1.25054	3.64697	2.53549	98.548	87.66	30.964	93.233	2.78759	2.96566	1.93032	0.978189
AqC210	Aquha	SG	Amhara	Mid (1500-2300)	5.63748	8.34911	2.93187	5.98836	1.71124	0.361972	1.30952	3.28202	2.50474	100.657	93.632	34.153	98.726	2.46393	2.90273	1.85174	1.11786
AqC2	Aquha	SG	Amhara	Mid (1500-2300)	5.78506	8.49882	2.97767	6.02815	1.72732	0.364027	1.2196	3.37372	2.55662	103.242	85.7421	34.6941	90.7884	2.51128	3.04164	1.97458	1.13003
AqC301	Aquha	SG	Amhara	Mid (1500-2300)	5.97134	8.59151	2.98322	6.39914	1.75366	0.353893	1.36737	3.61818	2.73134	95.156	86.491	29.691	90	2.6403	3.06553	1.75366	1.12037
AqC302	Aquha	SG	Amhara	Mid (1500-2300)	5.6128	8.33226	2.87028	5.8625	1.65362	0.344113	1.11223	3.5242	2.54963	99.508	91.157	35.144	91.219	2.35718	2.84357	1.88976	1.04004
AqC303	Aquha	SG	Amhara	Mid (1500-2300)	5.64143	8.33609	2.97331	5.9095	1.64969	0.338216	1.17743	3.47504	2.56384	108.95	82.027	34.489	97.198	2.27525	3.00521	1.79492	1.09963
AqC304	Aquha	SG	Amhara	Mid (1500-2300)	6.16449	8.71007	2.96092	6.20307	1.65647	0.366685	1.16514	3.45416	2.63426	106.229	89.688	44.278	93.763	2.37762	2.87511	2.13587	1.15244
AqC305	Aquha	SG	Amhara	Mid (1500-2300)	5.04543	8.59821	2.75007	6.23609	1.61095	0.35713	1.27159	3.14945	2.36521	103.946	82.68	54.473	94.894	2.53799	3.04084	1.7629	1.15564
AqC306	Aquha	SG	Amhara	Mid (1500-2300)	5.9744	8.61034	2.88617	6.02827	1.6327	0.396268	1.24986	3.10956	2.42947	105.958	87.942	47.107	86.353	2.47606	3.00466	1.98838	1.12339
AqC307	Aquha	SG	Amhara	Mid (1500-2300)	5.14748	8.33298	2.94618	6.22052	1.75307	0.364094	1.38065	3.21552	2.49884	102.06	83.696	31.504	91.219	2.49334	2.92462	1.91073	1.05357
AqC308	Aquha	SG	Amhara	Mid (1500-2300)	5.43714	8.04218	2.83255	5.76173	1.52909	0.347763	1.07896	3.30443	2.44461	103.499	94.399	44.356	98.531	2.32838	2.9066	1.89919	1.06735
AqC309	Aquha	SG	Amhara	Mid (1500-2300)	5.91878	8.38804	2.87315	5.93541	1.51337	0.344838	1.31061	3.43595	2.62374	99.147	92.107	45.371	92.49	2.37463	2.95169	1.83653	1.06568
AqC310	Aquha	SG	Amhara	Mid (1500-2300)	5.79072	8.55551	2.97228	6.30493	1.70502	0.338902	1.17524	3.39326	2.55133	116.21	82.374	30.687	94.24	2.45721	2.86286	1.74397	1.13138
AqC3	Aquha	SG	Amhara	Mid (1500-2300)	5.6704	8.44972	2.90481	6.08612	1.64576	0.35519	1.22891	3.36797	2.53923	104.066	87.2561	39.71	92.9907	2.4318	2.94807	1.87159	1.10095
AqC401	Aquha	SG	Amhara	Mid (1500-2300)	5.56145	8.43174	2.88622	6.22188	1.66721	0.355696	1.31985	3.34397	2.52937	113.098	89.223	36.729	96.239	2.44711	2.84082	1.92181	1.10552
AqC402	Aquha	SG	Amhara	Mid (1500-2300)	4.86761	8.86116	3.04316	6.30886	1.7577	0.408605	1.14479	3.25493	2.56384	102.37	93.768	35.407	87.522	2.18634	3.05898	2.03446	1.1834
AqC403	Aquha	SG	Amhara	Mid (1500-2300)	5.14331	8.63032	2.97807	6.28093	1.70633	0.336301	1.1966	3.35548	2.5438	107.499	96.106	38.454	92.106	2.31473	2.7978	2.01412	1.06859
AqC404	Aquha	SG	Amhara	Mid (1500-2300)	5.85369	8.67477	2.97147	6.18809	1.75644	0.415637	1.24208	3.38508	2.54257	100.784	92.101	30.56	86.871	2.5158	2.96863	1.80786	1.0789
AqC405	Aquha	SG	Amhara	Mid (1500-2300)	6.02734	8.92049	3.03316	6.4716	1.83854	0.360366	1.15767	3.45655	2.56289	105.914	88.099	32.376	91.04	2.45692	3.03632	1.99084	1.14847
AqC406	Aquha	SG	Amhara	Mid (1500-2300)	6.33788	9.4619	3.1305	6.70377	1.8593	0.357135	1.23955	3.32916	2.58688	107.15	97.832	42.785	100.674	2.53851	3.01251	2.1225	1.16036
AqC407	Aquha	SG	Amhara	Mid (1500-2300)	5.7788	8.39553	2.97451	6.1003	1.7524	0.352821	1.01486	3.15479	2.30856	112.971	84.223	32.537	86.699	2.78569	3.01206	2.04848	1.12142
AqC408	Aquha	SG	Amhara	Mid (1500-2300)	5.75688	8.84534	3.05029	6.3616	1.80418	0.33526	1.19053	3.55298	2.58326	119.408	89.694	29.905	93.652	2.46316	3.03768	1.75912	1.14421
AqC409	Aquha	SG	Amhara	Mid (1500-2300)	6.18459	8.76267	3.00957	6.25421	1.73591	0.396623	1.18649	3.37526	2.51613	98.689	85.975	36.076	89.429	2.48932	3.2032	1.95878	1.12982
AqC410	Aquha	SG	Amhara	Mid (1500-2300)	5.97183	9.0772	3.15843	6.44721	1.87321	0.398609	1.17504	3.49764	2.59719	109.767	82.698	38.66	95.826	2.60824	3.25765	2.07959	1.1844
AqC4	Aquha	SG	Amhara	Mid (1500-2300)	5.74834	8.80611	3.02354	6.33385	1.77512	0.371705	1.18675	3.37059	2.53345	107.765	89.9719	35.3489	92.0058	2.48058	3.02257	1.97376	1.13251
AqC501	Aquha	SG	Amhara	Mid (1500-2300)	4.8552	8.81533	2.97451	6.2693	1.73028	0.397322	1.33545	3.75683	2.69403	108.886	86.072	34.317	94.493	2.56804	3.07456	1.90755	1.09762
AqC502	Aquha	SG	Amhara	Mid (1500-2300)	5.06235	8.87347	3.06034	6.46556	1.73241	0.405061	1.35205	3.57748	2.60545	103.53	88.682	35.548	88.061	2.47439	3.19669	2.05367	1.16821
AqC503	Aquha	SG	Amhara	Mid (1500-2300)	5.77231	8.46981	3.02438	6.35832	1.51804	0.395302	1.17679	3.47186	2.49482	112.157	84.854	38.371	83.454	2.47201	3.09166	1.897	1.19073
AqC504	Aquha	SG	Amhara	Mid (1500-2300)	5.82715	8.65874	3.00521	6.52905	1.63206	0.388814	1.25874	3.36308	2.56003	104.58	88.441	34.806	94.699	2.4713	3.16874	1.95945	1.15115
AqC505	Aquha	SG	Amhara	Mid (1500-2300)	6.28728	8.8411	2.95979	6.47267	1.7454	0.380218	1.28205	3.6051	2.63853	109.875	90.216	32.688	92.584	2.5158	3.16178	2.04575	1.17251
AqC506	Aquha	SG	Amhara	Mid (1500-2300)	5.89503	8.60782	2.89236	6.10637	1.65647	0.375168	1.19511	3.38874	2.47592	109.359	88.668	44.783	87.405	2.48838	3.04912	1.89608	1.15564
AqC507	Aquha	SG	Amhara	Mid (1500-2300)	5.89503	8.92552	3.06742	6.27658	1.7382	0.364318	1.23914	3.38974	2.51143	114.677	84.89	42.643	81.027	2.09936	2.90416	2.11756	1.13399
AqC508	Aquha	SG	Amhara	Mid (1500-2300)	5.89503	8.80334	2.9095	6.23678	1.65496	0.406613	1.24575	3.48072	2.67397	104.036	87.282	33.047	82.534	2.34172	3.02673	1.91836	1.14602
AqC509	Aquha	SG	Amhara	Mid (1500-2300)	4.83811	8.63955	2.89031	6.31168	1.64924	0.337366	1.28258	3.43661	2.63905	103.685	86.221	35.26	90	2.34852	2.83255	1.87383	1.18589
AqC510	Aquha	SG	Amhara	Mid (1500-2300)	4.7237	8.77877	3.0597	6.78834	1.80679	0.366072	1.1966	3.42327	2.59777	108.004	84.784	43.212	93.652	2.28585	3.04563	2.04083	1.1582
AqC5	Aquha	SG	Amhara	Mid (1500-2300)	5.50512	8.74134	2.98435	6.38146	1.68638	0.381625	1.25643	3.48934	2.5891	107.879	87.011	37.4675	88.7909	2.40654	3.05516	1.97101	1.156
AqC601	Aquha	SG	Amhara	Mid (1500-2300)	5.79256	8.6614	3.00765	6.39361	1.72011	0.37633	1.23221	3.40008	2.63184	108.435	87.614	33.397	93.652	2.45144	3.14392	2.01676	1.16022
AqC602	Aquha	SG	Amhara	Mid (1500-2300)	5.45331	8.76159	3.00957	6.53051	1.72217	0.361197	1.18578	3.4354	2.59598	106.144	87.614	26.929	91.273	2.49104	3.05029	1.88577	1.16175
AqC603	Aquha	SG	Amhara	Mid (1500-2300)	4.7181	8.36674	2.90746	6.34382	1.82274	0.354842	1.17582	3.55954	2.52832	96.694	90	33.415	86.15	2.50003	3.03398	1.82217	1.14847
AqC604	Aquha	SG	Amhara	Mid (1500-2300)	4.72933	8.45664	2.94092	6.37755	1.77359	0.374581	1.23955	3.58411	2.59586	99.728	92.962	39.039	97.496	2.4686	3.09557	1.8942	1.19938
AqC605	Aquha	SG	Amhara	Mid (1500-2300)	4.72604	8.53965	2.93896	6.22669	1.6892	0.365383	1.18592	3.41748	2.54239	109.983	90	35.453	90	2.48304	3.08583	1.94198	1.16871
AqC606	Aquha	SG	Amhara	Mid (1500-2300)	4.76766	8.58425	3.02366	6.13313	1.70217	0.350391	1.23012	3.50507	2.57443	103.763	80.641	35.453	93.18	2.49903	3.05453	2.0538	1.17086
AqC607	Aquha	SG	Amhara	Mid (1500-2300)	4.73943	8.73697	3.02366	6.32455	1.78577	0.338521	1.19244	3.41286	2.58503	102.379	81.87	29.883	86.527	2.34002	2.99418	1.96689	1.15869
AqC608	Aquha	SG	Amhara	Mid (1500-2300)	6.08726	8.5391	3.02756	6.2856	1.67358	0.362379	1.26271	3.35535	2.64895	91.89	85.03	35.856	82.875	2.31981	3.05319	1.86713	1.16265
AqC609	Aquha	SG	Amhara	Mid (1500-2300)	5.87562	8.7461	2.95494	6.54924	1.7577	0.374741	1.18746	3.61527	2.57875	96.106	90	37.335	82.875	2.39875	3.05898	2.06512	1.22169
AqC610	Aquha	SG	Amhara	Mid (1500-2300)	5.72185	8.66235	2.92053	6.3223	1.66864	0.358641	1.29414	3.47763	2.57497	103.579	82.655	29.64	86.496	2.54031	3.20669	2.04178	1.20011
AqC6	Aquha	SG	Amhara	Mid (1500-2300)	5.26112	8.60548	2.97549	6.3487	1.73157	0.361701	1.21862	3.47628	2.58565	101.87	86.8386	33.64	89.0524	2.44921	3.07772	1.95556	1.17525
ChC101	ChanoMille	Gamo	SNNPR	Low (<1500)	5.8288	8.59688	2.92376	6.0784	1.6496	0.177751	1.23955	2.26971	2.48905	113.437	87.639	35.036	91.425	2.3668	3.08592	2.06763	1.15103
ChC102	ChanoMille	Gamo	SNNPR	Low (<1500)	5.74515	8.24235	2.90416	5.82256	1.6496	0.175602	1.13252	2.14809	2.52437	108.316	84.745	40.231	99.387	2.37408	2.87715	1.88795	1.13918
ChC103	ChanoMille	Gamo	SNNPR	Low (<1500)	5.71987	8.65088	2.90416	6.11154	1.65147	0.219056	1.26054	2.15781	2.58008	111.339	95.21	30.379	97.445	2.4953	2.97922	1.87328	1.11997
ChC104	ChanoMille	Gamo	SNNPR	Low (<1500)	5.73716	8.69737	2.90416	6.29909	1.71796	0.177111	1.33532	2.36859	2.61792	110.021	86.149	34.071	86.186	2.57379	3.03696	2.00531	1.21769
ChC105	ChanoMille	Gamo	SNNPR	Low (<1500)	5.73716	8.59546	2.90416	6.06684	1.65067	0.200587	1.17524	2.13187	2.51216	110.371	88.499	30.687	94.705	2.41128	3.05125	1.92688	1.15218
ChC106	ChanoMille	Gamo	SNNPR	Low (<1500)	5.3452	8.84103	3.01754	6.08218	1.78742	0.193063	1.30362	2.06236	2.47212	103.841	90.588	36.825	91.764	2.46147	3.08855	2.0296	1.12458
ChC107	ChanoMille	Gamo	SNNPR	Low (<1500)	5.91991	8.54883	2.9218	5.94933	1.61524	0.213456	1.33669	2.08174	2.54344	102.246	88.866	30.27	88.781	2.55739	3.23839	2.00678	1.1315
ChC108	ChanoMille	Gamo	SNNPR	Low (<1500)	5.91991	8.49139	2.95733	6.20376	1.63287	0.200166	1.33669	1.53408	1.96695	107.096	89.864	42.643	97.583	2.45043	3.0105	1.91997	1.15909
ChC109	ChanoMille	Gamo	SNNPR	Low (<1500)	6.0326	8.71983	2.95733	6.39308	1.70078	0.183007	0.91867	1.5934	1.9614	112.908	90	34.338	98.988	2.45091	3.0725	2.00244	1.18986
ChC110	ChanoMille	Gamo	SNNPR	Low (<1500)	5.6207	8.44234	2.9066	6.06345	1.62589	0.18043	0.91867	1.5934	1.9614	112.908	86.496	35.243	94.286	2.39191	2.85228	2.01412	1.15308
ChC1	ChanoMille	Gamo	SNNPR	Low (<1500)	5.76065	8.58264	2.9301	6.10702	1.66815	0.192023	1.19575	1.9941	2.36289	109.248	88.8056	34.9723	94.055	2.45334	3.02927	1.9734	1.15382
ChC201	ChanoMille	Gamo	SNNPR	Low (<1500)	5.71401	8.57367	2.9066	6.2087	1.70078	0.182259	1.16455	2.05524	2.54465	96.843	87.491	38.073	92.98	2.41518	2.90107	1.8288	1.13554
ChC202	ChanoMille	Gamo	SNNPR	Low (<1500)	5.70478	8.4512	2.9066	6.13506	1.70078	0.14728	1.11095	2.09338	2.51387	105.83	88.823	45.49	88.923	2.40416	3.03691	2.0533	1.19185
ChC203	ChanoMille	Gamo	SNNPR	Low (<1500)	5.56488	8.63131	3.02438	6.19726	1.70078	0.174415	1.16455	2.12191	2.51876	94.868	90.113	38.683	85.922	2.49157	3.06029	1.92204	1.13554
ChC204	ChanoMille	Gamo	SNNPR	Low (<1500)	5.77445	8.27791	2.86946	5.92706	1.63215	0.147117	1.25874	2.10572	2.48703	93.066	86.439	38.602	93.233	2.41408	2.96417	1.92204	1.11667
ChC205	ChanoMille	Gamo	SNNPR	Low (<1500)	5.68706	8.2511	2.86946	5.82398	1.63215	0.159836	1.07588	1.94522	2.41713	101.617	83.66	39.191	91.498	2.41696	3.06472	1.99794	1.13853
ChC206	ChanoMille	Gamo	SNNPR	Low (<1500)	5.65184	8.17191	2.80785	5.96666	1.60359	0.163126	1.07912	2.09136	2.36774	100.296	85.845	35.022	94.677	1.80917	2.95554	1.86682	1.11667
ChC207	ChanoMille	Gamo	SNNPR	Low (<1500)	5.42413	8.34415	2.97386	5.82593	1.56796	0.158481	1.16441	2.05326	2.51259	102.512	91.397	37.504	96.417	2.47398	3.09243	1.92533	1.12509
ChC208	ChanoMille	Gamo	SNNPR	Low (<1500)	5.801	8.33548	2.90517	6.03026	1.67207	0.129284	1.15368	2.07787	2.58512	112.703	75.725	39.483	89.415	2.36518	3.04278	1.966	1.15115
ChC209	ChanoMille	Gamo	SNNPR	Low (<1500)	5.43811	8.3581	2.92134	5.96134	1.67207	0.163375	1.1751	1.95446	2.58028	100.044	89.522	38.91	90.741	2.32045	2.9095	1.84974	1.11257
ChC210	ChanoMille	Gamo	SNNPR	Low (<1500)	5.69832	8.40657	2.93852	6.08482	1.68132	0.158894	1.16455	2.07787	2.61844	97.676	91.332	39.159	92.49	2.4337	3.12428	1.9516	1.13918
ChC2	ChanoMille	Gamo	SNNPR	Low (<1500)	5.64586	8.38014	2.91232	6.01611	1.65637	0.158407	1.15115	2.05763	2.51456	100.545	87.0347	39.0117	91.6296	2.35444	3.01517	1.92836	1.13628
ChC301	ChanoMille	Gamo	SNNPR	Low (<1500)	5.72578	8.51964	2.89127	6.03005	1.66721	0.16611	1.11177	2.04712	2.47212	102.921	86.647	35.463	94.865	2.39709	3.07951	1.96066	1.14072
ChC302	ChanoMille	Gamo	SNNPR	Low (<1500)	5.61916	8.36678	2.81934	6.04459	1.6	0.121236	1.13312	2.00928	2.47864	108.925	89.666	41.223	96.34	2.52593	3.09829	1.82014	1.0991
ChC303	ChanoMille	Gamo	SNNPR	Low (<1500)	5.59771	8.20172	2.74894	5.81036	1.56343	0.173777	1.09089	1.99057	2.34311	109.855	87.397	41.223	94.135	2.32052	3.1114	1.96088	1.11997
ChC304	ChanoMille	Gamo	SNNPR	Low (<1500)	5.75583	8.20487	2.74894	5.76173	1.53139	0.136155	1.2285	2.03871	2.41155	101.071	93.895	47.49	94.135	2.38375	3.01119	1.92119	1.08121
ChC305	ChanoMille	Gamo	SNNPR	Low (<1500)	4.76824	8.43331	2.92376	5.893	1.70294	0.172524	1.22245	2.06874	2.4638	107.478	81.61	37.586	90.932	2.48321	2.98456	1.80771	1.08121
ChC306	ChanoMille	Gamo	SNNPR	Low (<1500)	4.58581	8.24235	2.80216	6.02698	1.58286	0.17302	1.10074	1.93793	2.46194	107.478	85.861	40.231	93.647	2.32692	3.0597	1.93763	1.1789
ChC307	ChanoMille	Gamo	SNNPR	Low (<1500)	5.62686	8.27077	2.93852	5.86733	1.59918	0.158778	1.02549	2.0526	2.42099	106.557	96.34	36.729	83.587	2.21677	2.92866	1.87321	1.09963
ChC308	ChanoMille	Gamo	SNNPR	Low (<1500)	5.60961	8.66516	2.81766	5.96254	1.66721	0.145918	1.07975	2.08174	2.41439	106.557	92.603	44.486	90.246	2.32692	3.02541	1.87541	1.11085
ChC309	ChanoMille	Gamo	SNNPR	Low (<1500)	5.72467	8.51012	2.88622	6.22243	1.66721	0.18009	1.20752	2.06805	2.53906	105.376	87.162	39.992	90.246	2.4284	3.1116	1.94502	1.14435
ChC310	ChanoMille	Gamo	SNNPR	Low (<1500)	5.82187	8.2479	2.80033	5.84233	1.66721	0.156308	1.09042	1.87582	2.36774	111.251	91.839	38.76	87.532	2.47816	3.09638	1.87541	1.1315
ChC3	ChanoMille	Gamo	SNNPR	Low (<1500)	5.48355	8.36626	2.83771	5.94613	1.62486	0.158392	1.12906	2.01706	2.43733	106.747	89.302	40.3183	91.5665	2.38877	3.05067	1.89773	1.11875
ChC401	ChanoMille	Gamo	SNNPR	Low (<1500)	5.39329	8.47221	2.80033	6.20243	1.66721	0.212083	1.27136	1.93993	2.51068	107.436	92.818	40.03	93.647	2.42938	3.1672	1.96066	1.17527
ChC402	ChanoMille	Gamo	SNNPR	Low (<1500)	5.15845	8.64736	2.85181	5.9513	1.59853	0.153354	1.3034	2.09864	2.46803	109.039	90.065	34.33	93.401	2.39808	3.06592	2.06277	1.05972
ChC403	ChanoMille	Gamo	SNNPR	Low (<1500)	4.99894	8.84788	3.06187	6.17797	1.80516	0.210827	1.26091	1.98793	2.67433	115.07	87.161	30.593	86.128	2.43665	3.16278	1.85619	1.22566
ChC404	ChanoMille	Gamo	SNNPR	Low (<1500)	5.70746	8.73644	3.06187	6.17962	1.66721	0.228725	1.16612	2.14978	2.56811	115.07	85.773	36.935	92.349	2.45476	3.09238	1.82306	1.15564
ChC405	ChanoMille	Gamo	SNNPR	Low (<1500)	4.92812	8.27111	2.85181	5.9513	1.60359	0.185133	1.15965	2.00376	2.43015	104.409	84.961	37.246	85.518	2.34455	2.91613	1.90724	1.08572
ChC406	ChanoMille	Gamo	SNNPR	Low (<1500)	5.63173	8.45829	2.9034	6.19192	1.66783	0.189731	1.26416	2.1567	2.6014	98.437	91.453	37.291	92.705	2.46532	2.93489	1.97117	1.14602
ChC407	ChanoMille	Gamo	SNNPR	Low (<1500)	5.19265	8.29155	2.92074	5.9098	1.66721	0.157637	1.24813	2.04502	2.53675	106.281	87.532	35.548	88.995	2.3132	2.9685	1.93909	1.1007
ChC408	ChanoMille	Gamo	SNNPR	Low (<1500)	5.7321	8.54533	2.92074	6.0685	1.63242	0.255103	1.23932	2.1327	2.53351	102.646	87.532	31.608	88.995	2.38542	3.11591	2.04351	1.13399
ChC409	ChanoMille	Gamo	SNNPR	Low (<1500)	5.515	8.289	2.92074	6.12001	1.5657	0.198419	1.15388	2.02793	2.49008	102.875	91.332	44.384	84.472	2.2887	2.77253	1.91628	1.13878
ChC410	ChanoMille	Gamo	SNNPR	Low (<1500)	5.67179	8.41403	2.8977	6.1409	1.70155	0.1821	1.13478	2.02934	2.55325	103.579	85.566	34.054	87.472	2.34852	2.94233	2.05308	1.15155
ChC4	ChanoMille	Gamo	SNNPR	Low (<1500)	5.39295	8.49732	2.9191	6.08938	1.65764	0.197311	1.22017	2.05717	2.53663	106.484	88.4193	36.2019	89.3682	2.38646	3.01386	1.95331	1.1373
ChC501	ChanoMille	Gamo	SNNPR	Low (<1500)	5.67179	8.62914	3.02361	6.24801	1.65816	0.215301	1.11223	2.14523	2.50046	106.251	75.149	30.324	81.477	2.41573	3.06707	1.98548	1.10444
ChC502	ChanoMille	Gamo	SNNPR	Low (<1500)	5.79265	8.51068	2.91192	6.15194	1.71323	0.182483	1.20785	2.13924	2.48953	112.501	80.589	44.736	93.233	2.49157	2.98179	2.01008	1.12313
ChC503	ChanoMille	Gamo	SNNPR	Low (<1500)	5.60198	8.44081	2.90517	6.03004	1.70155	0.236432	1.0364	2.04842	2.4715	105.072	87.397	27.11	92.458	2.28805	2.87715	1.84206	1.11667
ChC504	ChanoMille	Gamo	SNNPR	Low (<1500)	5.57325	8.2694	2.85202	6.01219	1.63649	0.197568	1.18578	2.03383	2.482	109.836	87.397	38.298	87.02	2.37382	3.04156	1.86682	1.16277
ChC505	ChanoMille	Gamo	SNNPR	Low (<1500)	5.49083	8.59841	2.85202	6.08276	1.56485	0.192359	1.24982	2.08839	2.5351	122.628	86.226	33.286	90.799	2.48108	3.03579	1.99594	1.16871
ChC506	ChanoMille	Gamo	SNNPR	Low (<1500)	5.63687	8.39055	2.83687	5.6871	1.56485	0.176808	1.21796	2.08839	2.39684	114.889	79.62	35.407	85.682	2.31593	2.90335	1.95047	1.11667
ChC507	ChanoMille	Gamo	SNNPR	Low (<1500)	5.74557	8.62719	2.85145	5.25015	1.56485	0.222683	1.21796	2.12874	2.54239	115.301	87.51	43.21	91.273	2.42615	3.03696	1.82233	1.15244
ChC508	ChanoMille	Gamo	SNNPR	Low (<1500)	5.59504	8.28875	2.83255	5.94972	1.58136	0.18931	1.29325	2.00581	2.43264	109.403	87.231	31.009	85.135	2.1458	2.8764	1.89225	1.05847
ChC509	ChanoMille	Gamo	SNNPR	Low (<1500)	5.7302	8.58817	2.90381	6.17952	1.69068	0.210964	1.29325	2.00581	2.43264	114.482	88.682	34.832	82.298	2.45721	2.97401	1.90702	1.13607
ChC510	ChanoMille	Gamo	SNNPR	Low (<1500)	5.77793	8.53056	2.949	6.11834	1.63242	0.203774	1.15447	2.03131	2.45384	115.848	83.619	30.606	92.101	2.52779	2.90584	1.90135	1.08176
ChC5	ChanoMille	Gamo	SNNPR	Low (<1500)	5.66161	8.48736	2.89184	5.97098	1.63085	0.202768	1.1969	2.07152	2.47369	112.621	84.342	34.8818	88.1476	2.39231	2.96999	1.91738	1.12211
ChC601	ChanoMille	Gamo	SNNPR	Low (<1500)	5.64798	8.52833	2.84341	6.03629	1.59808	0.200137	1.21796	1.98701	2.40233	103.373	94.108	34.867	94.97	2.45962	3.14392	1.93337	1.10083
ChC602	ChanoMille	Gamo	SNNPR	Low (<1500)	5.67768	8.45413	2.94494	6.02406	1.6335	0.201457	1.16559	2.14084	2.43521	112.515	94.108	39.382	92.638	2.35585	2.99758	1.85388	1.11496
ChC603	ChanoMille	Gamo	SNNPR	Low (<1500)	5.47084	8.56944	2.94494	6.03005	1.61497	0.176123	1.1438	1.99872	2.45839	101.052	90.773	37.51	91.177	2.34833	3.10423	1.99312	1.10805
ChC604	ChanoMille	Gamo	SNNPR	Low (<1500)	5.50248	8.60705	2.94494	6.28888	1.61497	0.199213	1.23955	2.08125	2.54824	115.882	84.898	30.875	98.842	2.56167	3.00009	2.0798	1.15193
ChC605	ChanoMille	Gamo	SNNPR	Low (<1500)	5.74667	8.31331	2.81934	5.97852	1.61497	0.186742	1.12412	1.99715	2.38273	108.11	81.863	32.991	87.651	2.30213	2.99033	2.03113	1.15115
ChC606	ChanoMille	Gamo	SNNPR	Low (<1500)	5.66039	8.59601	2.88744	6.02366	1.61497	0.20053	1.15447	2.0265	2.59576	111.339	87.341	37.832	87.918	2.44819	3.05029	2.06512	1.15869
ChC607	ChanoMille	Gamo	SNNPR	Low (<1500)	5.61346	8.87179	2.88744	5.98563	1.6335	0.202138	1.1966	2.02889	2.58518	100.617	95.146	35.574	90	2.345	2.93816	2.02238	1.15218
ChC608	ChanoMille	Gamo	SNNPR	Low (<1500)	5.81881	8.54965	2.88744	6.09128	1.6335	0.22892	1.143	1.99231	2.57709	115.178	87.498	36.954	83.207	2.32235	2.9964	1.99024	1.11786
ChC609	ChanoMille	Gamo	SNNPR	Low (<1500)	5.86715	8.72702	2.83546	6.1003	1.58052	0.177363	1.17524	2.00808	2.56429	112.834	81.719	44.932	93.35	2.39099	3.03184	1.95674	1.10298
ChC610	ChanoMille	Gamo	SNNPR	Low (<1500)	5.75974	8.4221	2.83546	6.03483	1.65005	0.191393	1.04686	1.94574	2.38252	112.834	83.959	46.075	86.648	2.36585	2.99423	2.02836	1.12458
ChC6	ChanoMille	Gamo	SNNPR	Low (<1500)	5.67652	8.56388	2.88308	6.05935	1.6189	0.196402	1.16072	2.02065	2.49317	109.373	88.1413	37.6992	90.6401	2.39	3.02471	1.99541	1.12832
AmC201	Ambiki	Awi	Amhara	Mid (1500-2300)	4.29386	8.61605	2.9551	6.26811	1.71124	0.229558	1.25146	2.02323	2.46572	115.01	88.908	31.176	94.829	2.43739	3.05237	1.97856	1.13334
AmC202	Ambiki	Awi	Amhara	Mid (1500-2300)	4.45998	8.52671	2.81604	6.22188	1.63287	0.230216	1.14425	1.98459	2.37964	115.786	88.745	42.397	83.928	2.39018	3.14912	2.00022	1.13437
AmC203	Ambiki	Awi	Amhara	Mid (1500-2300)	4.53446	8.60629	2.87767	6.13349	1.63026	0.177228	1.24029	2.06308	2.45649	112.508	88.212	42.397	91.219	2.43059	3.06491	1.85222	1.17527
AmC204	Ambiki	Awi	Amhara	Mid (1500-2300)	4.64625	8.4704	2.89031	6.06672	1.65103	0.142733	1.38214	2.14818	2.47427	112.876	83.287	40.361	91.219	2.41451	3.09351	1.8554	1.20857
AmC205	Ambiki	Awi	Amhara	Mid (1500-2300)	4.0192	8.46598	2.78442	6.15052	1.60102	0.175634	1.13276	2.11205	2.43088	114.989	90	36.488	92.462	2.1502	3.03579	1.86254	1.14215
AmC206	Ambiki	Awi	Amhara	Mid (1500-2300)	4.56623	9.06734	2.99634	6.39747	1.73522	0.230778	1.13276	2.09338	2.39969	112.655	95.963	32.459	93.44	2.52633	3.17451	2.0822	1.1784
AmC207	Ambiki	Awi	Amhara	Mid (1500-2300)	4.50254	8.66832	2.93041	6.20194	1.6335	0.219192	1.19813	2.01645	2.47091	107.307	90	38.089	89.661	2.33699	3.15306	1.9248	1.19147
AmC208	Ambiki	Awi	Amhara	Mid (1500-2300)	4.53482	8.66288	2.97228	6.30529	1.7365	0.180037	1.22962	2.07369	2.4735	108.435	95.194	42.436	93.851	2.49109	3.074	1.90066	1.1667
AmC209	Ambiki	Awi	Amhara	Mid (1500-2300)	4.91676	8.50794	2.83546	6.06733	1.68439	0.189449	1.1966	2.11205	2.43613	108.435	92.904	34.051	93.851	2.36412	3.06135	1.96577	1.17024
AmC210	Ambiki	Awi	Amhara	Mid (1500-2300)	4.93202	8.6435	2.99107	6.26584	1.70944	0.196577	1.31669	2.12113	2.49637	109.15	96.149	33.048	94.071	2.41018	3.15773	1.98758	1.16442
AmC2	Ambiki	Awi	Amhara	Mid (1500-2300)	4.54061	8.62354	2.90491	6.20786	1.67255	0.19714	1.22247	2.07479	2.44836	111.715	90.9362	37.2902	91.8531	2.39516	3.10163	1.94099	1.16649
AmC401	Ambiki	Awi	Amhara	Mid (1500-2300)	4.97775	8.44741	2.89127	5.94644	1.65005	0.150593	1.22864	1.99231	2.53205	110.22	92.349	34.039	105.899	2.07133	3.13918	1.85388	1.09357
AmC402	Ambiki	Awi	Amhara	Mid (1500-2300)	4.98541	8.60837	2.95534	6.35877	1.63531	0.130924	1.2723	2.10035	2.60865	105.255	92.726	34.056	100.62	2.37558	3.0971	1.95674	1.13138
AmC403	Ambiki	Awi	Amhara	Mid (1500-2300)	5.01934	8.54214	2.86193	6.30881	1.56343	0.159327	1.2723	2.10035	2.60865	105.255	92.243	36.058	99.992	2.26777	2.99521	1.90841	1.08176
AmC404	Ambiki	Awi	Amhara	Mid (1500-2300)	4.84198	8.61527	2.9557	6.18618	1.65245	0.168054	1.18616	1.9866	2.38825	113.05	89.754	34.916	96.857	2.31	2.98351	1.99142	1.14641
AmC405	Ambiki	Awi	Amhara	Mid (1500-2300)	4.56424	8.71143	3.02536	6.33035	1.66003	0.146592	1.31408	2.0301	2.46916	113.05	97.626	30.53	93.605	2.39018	3.00688	1.97454	1.10432
AmC406	Ambiki	Awi	Amhara	Mid (1500-2300)	4.46195	8.62587	2.95669	6.10071	1.66678	0.153709	1.20709	1.99655	2.39748	113.05	91.219	37.342	96.189	2.4741	3.12772	1.89264	1.07245
AmC407	Ambiki	Awi	Amhara	Mid (1500-2300)	5.02178	8.57305	2.85228	6.00652	1.61488	0.128215	1.17524	1.99231	2.48932	113.05	84.382	35.077	90.979	2.39191	2.95254	2.01185	1.14679
AmC408	Ambiki	Awi	Amhara	Mid (1500-2300)	4.62816	8.48699	2.85202	6.25622	1.55084	0.145666	1.2285	2.01645	2.48318	99.931	85.03	35.077	90.979	2.3578	3.1315	1.92418	1.08353
AmC409	Ambiki	Awi	Amhara	Mid (1500-2300)	4.49956	8.48699	2.88638	6.27057	1.6696	0.157645	1.20572	2.16669	2.32725	102.17	99.185	35.077	90.979	2.39685	2.99246	1.91319	1.09626
AmC410	Ambiki	Awi	Amhara	Mid (1500-2300)	4.87694	8.52281	2.88622	6.07536	1.6014	0.142833	1.27136	2.13029	2.46527	109.359	87.274	35.077	90.979	2.34361	2.97212	1.95878	1.03363
AmC4	Ambiki	Awi	Amhara	Mid (1500-2300)	4.78771	8.56203	2.91232	6.18399	1.62648	0.148356	1.23614	2.0512	2.47693	108.439	91.1788	34.7249	95.7078	2.33791	3.03982	1.93856	1.09901
AmC501	Ambiki	Awi	Amhara	Mid (1500-2300)	4.18586	7.72558	2.64655	5.48634	1.49945	0.144232	0.930335	1.78406	2.01257	99.689	95.854	35.411	94.139	2.21404	2.81058	1.6892	1.03791
AmC502	Ambiki	Awi	Amhara	Mid (1500-2300)	4.98849	8.43582	2.9897	6.06596	1.66783	0.16107	1.18578	1.99418	2.41205	111.091	91.848	37.304	94.871	2.47201	3.05439	1.96756	1.13502
AmC503	Ambiki	Awi	Amhara	Mid (1500-2300)	4.20876	8.16166	2.86982	5.78157	1.67358	0.141007	1.16334	2.09777	2.43753	108.708	92.121	36.674	87.522	2.35668	3.04472	1.97595	1.08721
AmC504	Ambiki	Awi	Amhara	Mid (1500-2300)	4.55185	8.53827	2.81766	5.99984	1.51804	0.151487	1.36837	1.92387	2.42571	104.297	96.379	32.859	93.708	2.34606	2.95669	1.9091	1.02748
AmC505	Ambiki	Awi	Amhara	Mid (1500-2300)	4.96798	8.11466	2.88744	5.72585	1.58806	0.140158	1.27123	2.08029	2.4466	108.435	95.216	38.14	90.878	2.22043	2.98846	1.897	1.05929
AmC506	Ambiki	Awi	Amhara	Mid (1500-2300)	5.02446	8.50599	2.93951	5.97556	1.61488	0.165718	1.13553	2.10426	2.30548	113.199	91.332	34.83	88.458	2.39167	3.02112	2.02872	1.18589
AmC507	Ambiki	Awi	Amhara	Mid (1500-2300)	4.55361	8.3493	2.86899	5.93055	1.61816	0.157308	1.13839	2.00964	2.47427	110.726	84.289	36.18	88.296	2.35266	3.00186	1.93612	1.03091
AmC508	Ambiki	Awi	Amhara	Mid (1500-2300)	4.84588	8.35945	2.90381	5.9513	1.60359	0.144962	1.21091	2.01262	2.45017	108.435	84.596	32.486	91.103	2.2872	2.89026	1.93794	1.05972
AmC509	Ambiki	Awi	Amhara	Mid (1500-2300)	4.17162	8.63094	3.04665	6.0645	1.66783	0.138878	1.02905	1.98393	2.41034	102.702	86.509	31.862	95.871	2.53404	3.12744	2.10924	1.17086
AmC510	Ambiki	Awi	Amhara	Mid (1500-2300)	4.37506	8.31482	2.84341	5.77327	1.65362	0.130265	1.01621	1.9017	2.1335	107.12	93.797	34.265	97.672	2.36267	2.88335	1.89085	1.06486
AmC5	Ambiki	Awi	Amhara	Mid (1500-2300)	4.58736	8.31365	2.88135	5.87547	1.61051	0.147509	1.14491	1.98923	2.35082	107.44	91.1941	35.0011	92.2518	2.35375	2.97789	1.93417	1.08592
AmC601	Ambiki	Awi	Amhara	Mid (1500-2300)	4.73404	8.1775	2.87085	5.97025	1.66438	0.150608	1.14703	2.00928	2.28429	108.852	83.039	46.397	86.84	2.35761	2.96968	1.88795	1.0763
AmC602	Ambiki	Awi	Amhara	Mid (1500-2300)	4.49576	8.07595	2.78569	5.79236	1.50093	0.165722	1.15546	1.87241	2.3204	101.263	90.225	44.418	93.449	2.34172	2.93187	1.88099	1.0845
AmC603	Ambiki	Awi	Amhara	Mid (1500-2300)	4.82462	8.49084	2.92165	5.99391	1.60359	0.185144	1.25438	1.96649	2.31094	108.091	95.467	38.047	95.277	2.23658	2.94257	1.87644	1.06639
AmC604	Ambiki	Awi	Amhara	Mid (1500-2300)	4.80165	8.52498	2.90356	6.2717	1.65067	0.164506	1.1714	2.09338	2.41711	101.878	77.483	41.064	89.259	2.39887	3.06491	1.97632	1.10606
AmC605	Ambiki	Awi	Amhara	Mid (1500-2300)	4.57318	8.51848	2.83718	6.10494	1.65362	0.158025	1.18961	2.0659	2.45405	98.305	82.377	39.435	93.122	2.40073	3.11633	1.99757	1.13502
AmC606	Ambiki	Awi	Amhara	Mid (1500-2300)	4.60052	8.22399	2.94494	6.15029	1.65067	0.15994	1.15546	2.00795	2.44323	100.698	91.672	40.653	95.277	2.38944	2.93494	1.97595	1.11032
AmC607	Ambiki	Awi	Amhara	Mid (1500-2300)	5.29989	8.35634	2.83084	5.86934	1.62072	0.166164	1.12488	2.04198	2.29968	98.326	95.44	35.402	86.984	2.33397	2.83504	1.88795	1.11786
AmC608	Ambiki	Awi	Amhara	Mid (1500-2300)	4.77303	8.67002	2.90356	6.21723	1.63531	0.16305	1.21796	1.98359	2.48953	106.596	87.274	34.317	95.277	2.40245	3.0176	1.96854	1.15308
AmC609	Ambiki	Awi	Amhara	Mid (1500-2300)	5.02844	8.57951	2.94017	6.25488	1.66783	0.167811	1.20026	1.96326	2.45377	111.107	96.911	37.378	92.397	2.38599	3.09772	1.97146	1.12142
AmC610	Ambiki	Awi	Amhara	Mid (1500-2300)	4.54899	8.77575	2.90381	6.1532	1.63431	0.180985	1.28205	2.2075	2.59657	100.478	96.911	37.082	99.64	2.48321	3.15526	2.04437	1.12142
AmC6	Ambiki	Awi	Amhara	Mid (1500-2300)	4.76801	8.43934	2.88422	6.07781	1.6282	0.166196	1.18985	2.02117	2.40696	103.559	89.6799	39.4193	92.7522	2.37305	3.00659	1.94676	1.10923
KuC101	Kumela	Konso	SNNPR	Mid (1500-2300)	5.47724	8.30798	2.76725	5.72661	1.59779	0.146596	1.22962	1.99761	2.43669	103.167	87.51	37.947	85.295	1.89475	2.72874	1.73548	1.03435
KuC102	Kumela	Konso	SNNPR	Mid (1500-2300)	5.51065	7.69922	2.61181	5.53193	1.47784	0.145337	1.21777	1.89666	2.3503	106.39	88.264	40.388	89.185	2.15355	2.63251	1.72978	1.03791
KuC103	Kumela	Konso	SNNPR	Mid (1500-2300)	5.53606	7.85425	2.66306	5.44691	1.49818	0.134268	1.18323	1.78252	2.32401	108.435	88.264	37.197	90.124	2.10812	2.54583	1.6681	1.05861
KuC104	Kumela	Konso	SNNPR	Mid (1500-2300)	5.7788	7.9959	2.59434	5.63556	1.42683	0.164284	1.24373	1.89894	2.31893	112.029	98.612	41.748	90.124	2.09795	2.48321	2.67765	1.02461
KuC105	Kumela	Konso	SNNPR	Mid (1500-2300)	5.50228	8.21191	2.73501	5.6615	1.46037	0.201841	1.33532	1.9449	2.46713	108.602	100.305	41.748	90.124	2.27095	2.79273	1.75601	1.10606
KuC106	Kumela	Konso	SNNPR	Mid (1500-2300)	5.57972	7.88859	2.68024	5.67186	1.39165	0.178758	1.14215	1.9091	2.29596	109.983	85.129	48.659	88.102	2.22062	2.71682	1.69181	1.04357
KuC107	Kumela	Konso	SNNPR	Mid (1500-2300)	5.65918	8.0975	2.68024	5.80794	1.56418	0.141072	1.21279	1.97491	2.29596	109.338	95.164	37.875	96.773	2.21617	2.666	1.70779	1.04796
KuC108	Kumela	Konso	SNNPR	Mid (1500-2300)	5.38196	8.33274	2.73204	5.89823	1.46037	0.165563	1.1751	1.88398	2.35629	114.152	94.871	47.49	96.773	2.18188	2.77236	1.77374	1.09262
KuC109	Kumela	Konso	SNNPR	Mid (1500-2300)	5.5639	8.23693	2.80075	5.58844	1.58061	0.174659	1.23955	2.07163	2.3398	110.835	95.475	42.026	96.773	2.22203	2.87927	1.77084	1.00834
KuC110	Kumela	Konso	SNNPR	Mid (1500-2300)	5.63128	8.1266	2.71443	5.69229	1.55084	0.157059	1.25742	1.86328	2.34756	110.835	89.946	42.026	96.773	2.12312	2.76437	1.72011	1.00834
KuC1	Kumela	Konso	SNNPR	Mid (1500-2300)	5.56211	8.07516	2.69792	5.66613	1.50087	0.160944	1.22367	1.92235	2.35326	109.377	92.354	41.7104	92.0046	2.14891	2.69818	1.82313	1.04624
K2C101	Karat2	Konso	SNNPR	Mid (1500-2300)	5.76609	8.45299	2.92053	5.77246	1.59808	0.174293	1.24986	2.19183	2.55635	114.671	88.458	41.942	92.603	2.33801	2.77629	1.93178	1.10911
K2C102	Karat2	Konso	SNNPR	Mid (1500-2300)	5.90154	8.30417	2.9551	5.82163	1.63649	0.155164	1.11141	2.07755	2.41817	108.888	88.458	33.147	83.66	2.28741	2.97212	1.90841	1.12037
K2C103	Karat2	Konso	SNNPR	Mid (1500-2300)	5.58193	8.44327	2.88054	5.80794	1.59808	0.157676	1.111	2.02416	2.51052	109.371	83.686	33.147	94.5	2.39018	2.76981	1.83081	1.06125
K2C104	Karat2	Konso	SNNPR	Mid (1500-2300)	5.81637	8.74771	2.88801	6.1035	1.63287	0.174708	1.20713	2.20232	2.62889	118.869	88.729	37.924	99.744	2.46682	3.05106	1.92917	1.15308
K2C105	Karat2	Konso	SNNPR	Mid (1500-2300)	5.64737	8.2488	2.83833	5.93691	1.61497	0.200461	1.16436	2.13069	2.4142	112.658	91.059	37.875	92.101	2.3132	2.8921	1.82758	1.10003
K2C106	Karat2	Konso	SNNPR	Mid (1500-2300)	5.69264	8.42753	2.8856	6.11035	1.68623	0.160552	1.17524	2.26758	2.48953	116.851	91.192	33.325	92.101	2.4432	2.84467	1.89522	1.11085
K2C107	Karat2	Konso	SNNPR	Mid (1500-2300)	5.52143	8.47127	2.90381	5.9629	1.6696	0.182023	1.11115	2.08029	2.43248	110.021	92.729	29.745	89.688	2.46268	2.93745	1.96756	1.09788
K2C108	Karat2	Konso	SNNPR	Mid (1500-2300)	5.73775	8.74048	2.93852	6.16785	1.66721	0.180839	1.14619	2.1586	2.43564	119.318	94.353	33.35	95.869	2.11874	3.03268	2.03338	1.11786
K2C109	Karat2	Konso	SNNPR	Mid (1500-2300)	5.95649	8.74048	2.99004	6.1504	1.61717	0.17639	1.16441	2.22829	2.61354	114.081	85.684	33.35	91.839	2.44046	2.96417	1.89956	1.19123
K2C110	Karat2	Konso	SNNPR	Mid (1500-2300)	5.80203	8.77918	2.99004	6.2087	1.73591	0.180304	1.18809	2.14582	2.52245	110.571	88.603	34.909	88.634	2.35053	2.99344	1.96328	1.16378
K2C1	Karat2	Konso	SNNPR	Mid (1500-2300)	5.74236	8.53559	2.91905	6.00426	1.64566	0.174241	1.16288	2.15071	2.50218	113.53	89.2951	34.8714	92.0739	2.36112	2.92338	1.91868	1.12254
TiC201	Tishimalie	Konso	SNNPR	Low (<1500)	5.41483	8.57701	2.74959	6.10168	1.59808	0.174248	1.11715	1.9776	2.39725	109.315	85.283	41.505	89.88	2.47017	2.9518	1.89101	1.03306
TiC202	Tishimalie	Konso	SNNPR	Low (<1500)	5.66456	8.13555	2.74959	5.77052	1.53515	0.200439	1.13357	1.98013	2.37183	111.645	89.876	39.144	95.44	2.26875	2.77832	1.83854	1.00365
TiC203	Tishimalie	Konso	SNNPR	Low (<1500)	5.87895	8.16493	2.74959	6.11616	1.49502	0.221901	1.2723	2.06022	2.46595	111.645	93.705	36.87	91.255	2.3455	2.82859	1.8411	1.09869
TiC204	Tishimalie	Konso	SNNPR	Low (<1500)	5.51993	7.95259	2.66423	5.88447	1.52936	0.224155	1.13252	1.89317	2.40814	106.041	95.711	42.732	91.255	2.24922	2.8079	1.73591	1.06735
TiC205	Tishimalie	Konso	SNNPR	Low (<1500)	5.58639	8.40168	2.85264	5.98563	1.65362	0.217593	1.15447	2.07927	2.41704	113.941	90	32.296	91.255	2.31459	3.0021	1.81982	1.10003
TiC206	Tishimalie	Konso	SNNPR	Low (<1500)	5.02844	8.33324	2.85264	6.01287	1.58136	0.252601	1.1888	2.12487	2.46618	114.796	90	32.296	91.255	2.25681	2.78759	1.8554	1.09331
TiC207	Tishimalie	Konso	SNNPR	Low (<1500)	5.79229	8.48057	2.84341	6.0818	1.65067	0.255648	1.25237	2.09853	2.3714	107.216	89.635	33.516	91.273	2.28547	2.87346	1.78742	1.0763
TiC208	Tishimalie	Konso	SNNPR	Low (<1500)	5.69926	8.23048	2.75066	5.90701	1.59853	0.229332	1.26271	1.95628	2.47025	111.745	89.763	40.16	91.273	2.23764	2.92376	1.79607	1.08829
TiC209	Tishimalie	Konso	SNNPR	Low (<1500)	5.61078	8.10851	2.70195	5.92297	1.58061	0.228708	1.15373	2.04934	2.4054	109.751	89.078	37.235	94.316	2.44101	2.8973	1.76582	1.08491
TiC210	Tishimalie	Konso	SNNPR	Low (<1500)	5.75046	8.5747	2.81766	5.86083	1.49945	0.197353	1.13735	1.95446	2.34729	107.14	90	37.482	91.38	2.33548	2.82341	1.83468	1.05469
TiC2	Tishimalie	Konso	SNNPR	Low (<1500)	5.59459	8.29593	2.7732	5.9644	1.57219	0.220198	1.1805	2.01739	2.41207	110.324	90.3051	37.3236	91.8582	2.32046	2.86742	1.81658	1.07003
DSC101	DonieSetema	Jimma	Oromia	Mid (1500-2300)	4.98083	8.5435	2.9998	6.26414	1.59511	0.183262	1.22962	2.20582	2.44013	104.445	91.841	44.569	91.853	2.45974	3.07534	1.92917	1.15218
DSC102	DonieSetema	Jimma	Oromia	Mid (1500-2300)	5.06273	8.74457	2.97525	6.44565	1.75441	0.26127	1.27136	2.02912	2.49378	114.235	90.877	35.074	87.562	2.34172	2.95754	2.06734	1.11667
DSC103	DonieSetema	Jimma	Oromia	Mid (1500-2300)	5.43678	8.45279	2.92462	6.03356	1.59779	0.172224	1.23918	2.1968	2.48953	103.834	90.877	36.478	94.494	2.37166	3.00765	1.87383	1.15423
DSC104	DonieSetema	Jimma	Oromia	Mid (1500-2300)	5.47508	8.80025	2.93771	6.34307	1.71796	0.211112	1.17524	2.1935	2.5534	103.834	84.895	37.875	85.164	2.47434	3.19458	1.95636	1.22987
DSC105	DonieSetema	Jimma	Oromia	Mid (1500-2300)	5.45469	9.02205	2.97212	6.61916	1.75534	0.17318	1.17524	2.1935	2.5534	105.599	94.24	37.875	87.567	2.5751	3.24454	2.01668	1.20625
DSC106	DonieSetema	Jimma	Oromia	Mid (1500-2300)	5.47022	8.81741	3.07558	6.40835	1.73591	0.148015	1.18649	2.23675	2.74585	107.969	92.48	29.055	87.68	2.55115	3.16091	1.97632	1.15155
DSC107	DonieSetema	Jimma	Oromia	Mid (1500-2300)	5.55842	8.57372	3.02483	6.18551	1.70087	0.172474	1.1438	2.12264	2.60648	104.767	90.104	42.966	92.605	2.53706	3.05319	1.99142	1.10444
DSC108	DonieSetema	Jimma	Oromia	Mid (1500-2300)	5.59417	8.84435	3.05802	6.18551	1.71805	0.175394	1.11423	2.28532	2.67314	106.645	90.159	34.859	88.234	2.68074	3.1305	2.02697	1.20821
DSC109	DonieSetema	Jimma	Oromia	Mid (1500-2300)	5.58295	8.60945	3.0775	6.30512	1.71873	0.200193	1.19645	2.13198	2.682	101.515	94.692	34.859	86.228	2.5054	3.07534	1.92113	1.14487
DSC110	DonieSetema	Jimma	Oromia	Mid (1500-2300)	5.412	8.49368	2.9034	6.44243	1.73522	0.1845	1.41041	1.92523	2.44905	109.403	87.696	40.536	87.408	2.4562	3.04558	1.90066	1.10432
DSC1	DonieSetema	Jimma	Oromia	Mid (1500-2300)	5.40279	8.69017	2.99488	6.32325	1.70294	0.188162	1.2142	2.15206	2.56868	106.225	90.7861	37.4146	88.8795	2.49531	3.09452	1.96599	1.15726
DSC201	DonieSetema	Jimma	Oromia	Mid (1500-2300)	5.51313	8.70566	3.01897	6.17438	1.70087	0.17891	1.27123	2.0644	2.52157	111.018	93.797	42.397	91.167	2.4189	3.06937	1.80679	1.12195
DSC202	DonieSetema	Jimma	Oromia	Mid (1500-2300)	5.5414	8.81313	3.06106	6.54125	1.70087	0.222975	1.28298	2.23587	2.69267	117.561	88.979	41.987	90.901	2.33668	3.02483	1.99794	1.19666
DSC203	DonieSetema	Jimma	Oromia	Mid (1500-2300)	5.48888	8.67678	2.95494	6.25396	1.58061	0.181853	1.16612	1.9883	2.47885	105.068	90	32.425	90.901	2.40183	2.9127	1.98838	1.06486
DSC204	DonieSetema	Jimma	Oromia	Mid (1500-2300)	5.5298	8.719	2.97286	6.30491	1.7183	0.172046	1.2285	2.067	2.56429	115.577	91.433	39.352	92.603	2.4468	3.01132	1.90841	1.11667
DSC205	DonieSetema	Jimma	Oromia	Mid (1500-2300)	5.5358	8.53833	2.95614	6.20468	1.65147	0.203071	1.32015	2.11205	2.5481	91.79	84.859	29.883	91.113	2.38851	3.00112	1.86713	1.10391
DSC206	DonieSetema	Jimma	Oromia	Mid (1500-2300)	5.48038	8.93109	3.02438	6.38694	1.75173	0.178371	1.22076	2.14978	2.54318	111.338	84.859	39.018	89.411	2.41018	3.0786	1.97536	1.14693
DSC207	DonieSetema	Jimma	Oromia	Mid (1500-2300)	5.48038	8.5909	2.99418	6.27093	1.65496	0.174509	1.27123	2.00701	2.47091	109.766	91.266	29.662	87.538	2.39099	2.99993	1.94562	1.06251
DSC208	DonieSetema	Jimma	Oromia	Mid (1500-2300)	5.7429	8.5217	2.9034	6.13334	1.61816	0.199477	1.17524	2.05199	2.38012	108.097	89.905	28.926	90	2.40815	2.9893	1.84471	1.10083
DSC209	DonieSetema	Jimma	Oromia	Mid (1500-2300)	5.54759	8.72806	3.04122	6.3223	1.75366	0.196013	1.21796	2.19181	2.5958	111.149	89.905	33.111	90	2.43763	3.19877	1.95832	1.11667
DSC210	DonieSetema	Jimma	Oromia	Mid (1500-2300)	5.54759	8.83856	2.97386	6.41544	1.64933	0.182993	1.19645	2.07633	2.47885	113.126	89.905	32.444	100.305	2.42919	3.06432	1.97632	1.14215
DSC2	DonieSetema	Jimma	Oromia	Mid (1500-2300)	5.54079	8.70632	2.9901	6.30081	1.678	0.189022	1.23506	2.09445	2.52743	109.449	89.4908	34.9205	91.3939	2.40689	3.03503	1.9269	1.11731
SeC101	Setema	Jimma	Oromia	Mid (1500-2300)	5.3452	9.1067	3.00033	6.3223	1.70078	0.17752	1.17679	2.09289	2.54293	108.717	92.726	35.188	94.607	2.47654	3.29226	2.01185	1.20036
SeC102	Setema	Jimma	Oromia	Mid (1500-2300)	5.64615	8.66235	2.99102	6.43104	1.68501	0.18299	1.22887	2.07268	2.5361	100.913	93.126	32.471	88.873	2.46962	3.07879	1.85005	1.15193
SeC103	Setema	Jimma	Oromia	Mid (1500-2300)	5.71353	8.40098	2.93792	6.0645	1.63206	0.174165	1.04735	2.02889	2.32895	103.089	80.597	38.298	89.823	2.4326	3.00028	1.89046	1.12982
SeC104	Setema	Jimma	Oromia	Mid (1500-2300)	5.07166	8.55683	2.887	6.2487	1.66864	0.120667	1.13839	2.11899	2.57875	97.676	90	43.206	93.862	2.4284	3.06034	1.89046	1.16935
SeC105	Setema	Jimma	Oromia	Mid (1500-2300)	5.57667	8.80561	3.10994	6.44977	1.7524	0.114194	1.20728	2.1435	2.55385	99.972	84.933	40.301	88.946	2.34613	3.12674	2.01596	1.15909
SeC106	Setema	Jimma	Oromia	Mid (1500-2300)	5.45905	8.78221	2.9989	6.0371	1.68501	0.130746	1.20728	2.1435	2.55385	112.457	91.092	37.868	95.121	2.4741	3.107	1.93337	1.13255
SeC107	Setema	Jimma	Oromia	Mid (1500-2300)	5.90226	8.63302	2.93685	6.46401	1.66651	0.106707	1.10156	2.15394	2.50816	108.598	91.438	37.868	93.851	2.52827	3.12696	1.91405	1.20759
SeC108	Setema	Jimma	Oromia	Mid (1500-2300)	5.16707	8.74683	2.99325	6.27735	1.77025	0.112414	1.1432	2.09502	2.58008	107.969	83.587	37.868	95.067	2.43205	3.02292	1.9846	1.13607
SeC109	Setema	Jimma	Oromia	Mid (1500-2300)	5.87413	8.72725	2.99004	6.30606	1.64924	0.119053	1.2285	2.01609	2.48898	107.969	85.125	39.596	92.386	2.43538	3.01746	2.03446	1.1667
SeC110	Setema	Jimma	Oromia	Mid (1500-2300)	5.41532	8.56318	2.91634	6.28923	1.59779	0.1327	1.28191	2.01679	2.54237	93.218	88.729	41.219	86.645	2.44246	3.00688	1.90702	1.15921
SeC1	Setema	Jimma	Oromia	Mid (1500-2300)	5.5171	8.69849	2.97616	6.28901	1.68077	0.137116	1.17611	2.08823	2.5214	104.058	88.1353	38.3883	91.9181	2.44655	3.08396	1.94323	1.16126
SeC201	Setema	Jimma	Oromia	Mid (1500-2300)	5.63472	8.77879	3.01132	6.35052	1.7725	0.190963	1.25273	2.26971	2.69211	103.692	85.146	33.76	87.51	2.44246	3.11373	1.94129	1.18651
SeC202	Setema	Jimma	Oromia	Mid (1500-2300)	5.66847	8.69574	2.95614	6.34076	1.66678	0.175285	1.21777	2.06147	2.5853	108.844	94	35.646	102.173	2.33168	2.9758	1.89359	1.13593
SeC203	Setema	Jimma	Oromia	Mid (1500-2300)	5.4563	8.68903	2.97609	6.39081	1.76958	0.205415	1.25054	2.23214	2.66064	100.296	86.53	32.028	88.844	2.36654	2.94173	2.02085	1.23167
SeC204	Setema	Jimma	Oromia	Mid (1500-2300)	5.9332	8.8148	2.86904	6.40857	1.70155	0.235777	1.28347	2.14821	2.6716	108.161	87.228	40.413	83.367	2.48018	2.9927	1.93794	1.08245
SeC205	Setema	Jimma	Oromia	Mid (1500-2300)	5.3613	8.61768	2.98944	6.35793	1.64924	0.234525	1.21632	2.04033	2.52564	100.285	93.1	36.93	99.69	2.42134	3.10423	1.94198	1.17137
SeC206	Setema	Jimma	Oromia	Mid (1500-2300)	5.4866	9.04926	3.04098	6.52881	1.70087	0.179626	1.33596	2.27972	2.61978	108.062	85.518	36.802	97.405	2.47439	3.09657	2.01008	1.16935
SeC207	Setema	Jimma	Oromia	Mid (1500-2300)	5.52968	8.59737	2.90844	6.11509	1.65496	0.181976	1.30432	2.1412	2.51042	107.016	95.826	37.586	99.09	2.42299	2.92785	1.82233	1.11257
SeC208	Setema	Jimma	Oromia	Mid (1500-2300)	5.34242	8.81373	2.93776	6.37511	1.66783	0.172311	1.31408	2.1935	2.69295	108.435	86.445	37.586	90.104	2.48773	2.97102	2.03185	1.19542
SeC209	Setema	Jimma	Oromia	Mid (1500-2300)	5.36822	8.39378	2.93776	6.14273	1.66678	0.184615	1.28262	2.05376	2.44595	119.055	93.277	41.424	91.785	2.4337	3.03359	1.96157	1.14499
SeC210	Setema	Jimma	Oromia	Mid (1500-2300)	5.83265	8.65149	2.8531	6.40857	1.66678	0.16304	1.42751	1.97953	2.61961	106.596	93.221	49.399	86.417	2.43502	2.96929	1.90144	1.03833
SeC2	Setema	Jimma	Oromia	Mid (1500-2300)	5.56136	8.71017	2.94801	6.34189	1.69169	0.192353	1.28853	2.13996	2.6024	107.044	90.0291	38.1574	92.6385	2.4296	3.01265	1.94629	1.14686
DMC101	DifoMani	Jimma	Oromia	Mid (1500-2300)	5.73485	8.69669	2.95614	6.2734	1.67798	0.184904	1.17392	2.13644	2.47967	108.004	93.583	38.12	89.527	2.50633	3.1942	2.01266	1.14229
DMC102	DifoMani	Jimma	Oromia	Mid (1500-2300)	5.75278	8.40453	2.93187	5.8447	1.66864	0.173931	1.12209	2.06252	2.48014	112.62	92.569	36.764	95.237	2.40133	3.1463	1.96066	1.15193
DMC103	DifoMani	Jimma	Oromia	Mid (1500-2300)	5.49165	8.53999	2.93816	6.13482	1.66783	0.182987	1.26813	1.92899	2.41034	88.898	87.769	33.69	86.218	2.46682	2.98994	1.96066	1.12928
DMC104	DifoMani	Jimma	Oromia	Mid (1500-2300)	5.75517	8.30626	2.83651	6.09128	1.59808	0.170391	1.07163	2.10157	2.47212	105.267	97.431	43.122	97.188	2.39099	2.90132	1.90066	1.12313
DMC105	DifoMani	Jimma	Oromia	Mid (1500-2300)	4.97789	8.99149	3.09308	6.22181	1.74734	0.168602	1.26123	2.12587	2.54884	112.024	92.231	37.195	89.851	2.50846	3.1991	2.02937	1.18651
DMC106	DifoMani	Jimma	Oromia	Mid (1500-2300)	6.0251	8.72739	3.00957	6.1221	1.7365	0.173997	1.17626	2.22213	2.54884	116.845	88.326	35.746	85.146	2.46147	3.18281	2.06184	1.20319
DMC107	DifoMani	Jimma	Oromia	Mid (1500-2300)	5.94786	8.75958	2.99241	6.3575	1.72105	0.175062	1.25874	2.12707	2.61206	102.156	83.648	35.735	94.316	2.61695	3.14254	2.1576	1.20625
DMC108	DifoMani	Jimma	Oromia	Mid (1500-2300)	5.96001	8.60808	2.92098	6.30238	1.6496	0.154523	1.12346	2.08105	2.43556	98.842	88.531	35	89.387	2.39037	3.01132	1.98215	1.1672
DMC109	DifoMani	Jimma	Oromia	Mid (1500-2300)	5.13587	8.83603	3.00688	6.4113	1.80386	0.140918	1.1438	2.00336	2.55305	116.018	82.185	42.805	94.464	2.58335	3.18226	2.09655	1.18077
DMC110	DifoMani	Jimma	Oromia	Mid (1500-2300)	6.23036	8.74453	3.09308	6.39533	1.73514	0.187776	1.143	2.08948	2.58777	107.383	83.66	37.582	91.931	2.65018	3.18273	2.15903	1.18589
DMC1	DifoMani	Jimma	Oromia	Mid (1500-2300)	5.70115	8.66146	2.97787	6.21546	1.7006	0.171309	1.17422	2.08785	2.51284	106.806	88.9933	37.5759	91.3265	2.49762	3.11325	2.03212	1.16764
DMC201	DifoMani	Jimma	Oromia	Mid (1500-2300)	5.99208	8.8768	3.07592	6.21042	1.6496	0.167484	1.21781	2.04854	2.48416	106.587	91.271	35.339	84.806	2.47391	3.19614	2.11596	1.20453
DMC202	DifoMani	Jimma	Oromia	Mid (1500-2300)	5.99092	8.71617	2.97212	5.96487	1.60102	0.15191	1.30323	2.16457	2.61697	109.443	95.117	35.339	88.831	2.54866	3.23858	2.04502	1.17438
DMC203	DifoMani	Jimma	Oromia	Mid (1500-2300)	5.38171	8.92219	3.02536	6.33948	1.70294	0.226695	1.17679	2.28834	2.53744	117.244	89.123	43.261	91.121	2.55474	3.1122	2.09766	1.16137
DMC204	DifoMani	Jimma	Oromia	Mid (1500-2300)	5.87635	8.83234	3.00648	6.40003	1.71323	0.201178	1.29537	2.20028	2.7174	108.947	83.696	35.893	92.291	2.61587	3.14368	2.13054	1.20955
DMC205	DifoMani	Jimma	Oromia	Mid (1500-2300)	5.88761	8.8142	3.08205	6.44317	1.75307	0.204162	1.1648	2.17427	2.62818	114.546	86.383	39.079	84.81	2.4444	3.0238	1.95914	1.14021
DMC206	DifoMani	Jimma	Oromia	Mid (1500-2300)	5.39968	8.58581	2.89923	6.08211	1.5122	0.193258	1.20941	1.9483	2.46779	104.473	88.641	40.655	91.26	2.52633	3.16613	2.01082	1.13554
DMC207	DifoMani	Jimma	Oromia	Mid (1500-2300)	5.49643	8.85232	3.01236	6.31024	1.68394	0.188365	1.12671	2.12498	2.54257	108.004	88.986	37.51	86.496	2.46316	3.20946	2.09704	1.15564
DMC208	DifoMani	Jimma	Oromia	Mid (1500-2300)	6.02179	8.70566	3.03184	6.46009	1.71805	0.136608	1.15447	2.03795	2.5	108.9	83.243	34.33	88.586	2.50805	3.14986	2.02872	1.15717
DMC209	DifoMani	Jimma	Oromia	Mid (1500-2300)	5.86769	8.60849	3.02756	6.15052	1.70391	0.140904	1.11423	2.05168	2.43837	116.393	88.423	42.196	90.268	2.52019	3.12839	2.06677	1.14602
DMC210	DifoMani	Jimma	Oromia	Mid (1500-2300)	5.27137	8.67597	2.9893	6.21217	1.6496	0.145809	1.12169	2.14978	2.48057	93.606	88.781	32.661	92.243	2.53246	3.15024	1.9935	1.19333
DMC210	DifoMani	Jimma	Oromia	Mid (1500-2300)	5.71856	8.75899	3.01222	6.25731	1.66876	0.175637	1.18845	2.11887	2.54135	108.814	88.3664	37.6263	89.0712	2.51878	3.15185	2.05452	1.16777
YeC101	Yedabena	EG	Amhara	High (>2300)	5.08585	8.57638	2.9066	6.14763	1.62072	0.171373	1.18573	2.21018	2.45296	101.509	91.679	41.97	95.154	2.46123	3.16072	2.00531	1.1634
YeC102	Yedabena	EG	Amhara	High (>2300)	4.99863	8.71012	3.02366	6.42664	1.66678	0.259443	1.22342	2.02807	2.4915	109.511	91.167	30.249	87.614	2.39099	3.005	2.02901	1.09963
YeC103	Yedabena	EG	Amhara	High (>2300)	5.32702	8.60905	2.85807	6.10224	1.58136	0.170942	1.2719	2.07427	2.45691	97.797	91.167	36.478	86.186	2.47398	3.12598	1.92411	1.15308
YeC104	Yedabena	EG	Amhara	High (>2300)	5.40214	8.76364	2.97286	6.45664	1.70087	0.186744	1.17504	2.27514	2.54239	101.671	91.167	37.595	90	2.42859	3.09966	1.97409	1.21393
YeC105	Yedabena	EG	Amhara	High (>2300)	5.0861	9.24288	3.0082	6.55194	1.70087	0.167578	1.17504	2.15169	2.54239	102.477	94.607	32.642	90	2.58632	3.25167	1.99239	1.18888
YeC106	Yedabena	EG	Amhara	High (>2300)	5.49721	8.83072	3.00662	6.25346	1.73591	0.154861	1.17504	2.24207	2.74552	108.242	88.603	30.256	90	2.47695	3.01349	1.92411	1.16833
YeC107	Yedabena	EG	Amhara	High (>2300)	5.18039	8.64379	2.97286	6.23657	1.66721	0.15459	1.15373	2.15727	2.48898	112.085	91.219	38.29	92.541	2.44296	3.00347	2.00531	1.10911
YeC108	Yedabena	EG	Amhara	High (>2300)	5.11483	8.79013	3.05917	6.41814	1.73591	0.183431	1.16514	2.24085	2.63956	106.214	92.012	34.249	91.183	2.5275	3.17896	2.03743	1.22987
YeC109	Yedabena	EG	Amhara	High (>2300)	5.41564	8.65894	3.04201	6.28888	1.68394	0.189323	1.16514	2.15306	2.58518	103.191	96.106	35.75	86.938	2.44337	3.17158	1.86886	1.12616
YeC110	Yedabena	EG	Amhara	High (>2300)	5.13908	8.47651	2.87152	6.2717	1.6496	0.175286	1.36732	1.98359	2.39477	108.254	93.921	35.75	88.562	2.49334	3.05261	1.83957	1.14215
YeC1	Yedabena	EG	Amhara	High (>2300)	5.22469	8.73022	2.97216	6.31538	1.67432	0.181357	1.20575	2.15162	2.53401	105.095	92.1648	35.3229	89.8178	2.47252	3.10631	1.96002	1.15945
YeC201	Yedabena	EG	Amhara	High (>2300)	4.87101	8.80698	2.97609	6.15643	1.6496	0.165074	1.19945	2.08174	2.52245	115.305	90.979	38.147	90.199	2.32205	3.02716	1.81559	1.14602
YeC202	Yedabena	EG	Amhara	High (>2300)	5.02609	8.882	3.07558	6.35157	1.71805	0.197229	1.24079	2.29488	2.65179	119.982	88.389	36.943	93.366	2.40514	3.03733	1.99084	1.19938
YeC203	Yedabena	EG	Amhara	High (>2300)	5.41446	8.66022	2.92074	6.169	1.59853	0.187448	1.21819	1.9693	2.44958	102.477	88.572	32.425	92.012	2.48077	2.93343	1.97146	1.05399
YeC204	Yedabena	EG	Amhara	High (>2300)	5.20452	8.73541	2.97228	6.30491	1.6496	0.172878	1.15413	2.06532	2.56642	118.74	90.572	38.855	90.177	2.37477	3.01132	1.87471	1.1582
YeC205	Yedabena	EG	Amhara	High (>2300)	5.38819	8.57262	2.97525	6.15473	1.58136	0.189662	1.26145	2.13056	2.49226	96.308	87.893	34.955	88.572	2.42385	2.95254	1.8839	1.0322
YeC206	Yedabena	EG	Amhara	High (>2300)	5.91853	8.94727	3.05797	6.37335	1.74201	0.166729	1.18091	2.09538	2.45728	113.495	87.54	38.779	90.95	2.50003	3.04563	1.96066	1.08829
YeC207	Yedabena	EG	Amhara	High (>2300)	5.33241	8.54326	2.95809	6.30512	1.63431	0.170818	1.18592	2.02176	2.48087	106.617	87.988	31.567	90.95	2.47321	2.97008	1.96066	1.07342
YeC208	Yedabena	EG	Amhara	High (>2300)	5.65081	8.48784	2.9034	6.18467	1.68439	0.191078	1.16441	2.05459	2.41829	104.925	88.783	34.992	82.001	2.42452	2.95034	1.85388	1.11667
YeC209	Yedabena	EG	Amhara	High (>2300)	5.49816	8.74524	3.02405	6.27064	1.66678	0.19419	1.24029	2.20582	2.61716	107.393	88.783	34.992	87.709	2.4337	3.07413	1.90097	1.12549
YeC210	Yedabena	EG	Amhara	High (>2300)	5.49816	8.83856	2.99049	6.41912	1.65147	0.188132	1.23918	2.00376	2.36138	110.571	90.785	35.243	95.19	2.39487	3.01526	1.95854	1.17024
YeC2	Yedabena	EG	Amhara	High (>2300)	5.38023	8.72194	2.98539	6.26895	1.65761	0.182324	1.20847	2.09231	2.50175	109.581	89.0284	35.6898	90.1126	2.42329	3.00172	1.91712	1.11639
YeC301	Yedabena	EG	Amhara	High (>2300)	5.30673	9.04633	2.88382	6.28811	1.73514	0.179471	1.17548	2.15479	2.49973	112.287	92.107	38.173	92.433	2.51386	3.2074	2.01735	1.14435
YeC302	Yedabena	EG	Amhara	High (>2300)	5.25063	8.5927	2.9897	6.48183	1.70087	0.176887	1.26091	2.18962	2.53493	99.956	95.618	33.69	86.269	2.48647	3.03184	1.91034	1.15193
YeC303	Yedabena	EG	Amhara	High (>2300)	5.59495	8.48715	2.9034	6.08168	1.58052	0.19046	1.13276	2.07633	2.34028	106.144	86.024	38.298	91.27	2.4686	3.01677	1.92533	1.07397
YeC304	Yedabena	EG	Amhara	High (>2300)	5.00818	8.60741	2.83468	6.2628	1.65147	0.14687	1.08023	2.14277	2.54703	93.42	83.473	42.312	92.482	2.48724	3.08669	1.86048	1.16644
YeC305	Yedabena	EG	Amhara	High (>2300)	6.00993	8.78765	3.01236	6.59492	1.70087	0.142216	1.20713	2.25012	2.54318	107.096	86.186	39.531	92.482	2.41323	3.05594	1.99883	1.11284
YeC306	Yedabena	EG	Amhara	High (>2300)	5.45956	8.86151	2.93896	6.10748	1.71873	0.139971	1.20713	2.25012	2.54318	107.908	93.573	39.783	87.395	2.4741	3.04665	1.95002	1.13021
YeC307	Yedabena	EG	Amhara	High (>2300)	5.86403	8.57475	2.8948	6.5149	1.68394	0.122936	1.08959	2.12858	2.47777	107.416	85.724	39.783	94.851	2.48178	3.02716	1.88271	1.14072
YeC308	Yedabena	EG	Amhara	High (>2300)	5.27391	8.74726	3.00765	6.27584	1.7524	0.120812	1.1432	2.05326	2.57875	108.405	85.724	39.783	94.764	2.40937	3.04422	1.93794	1.09762
YeC309	Yedabena	EG	Amhara	High (>2300)	5.83326	8.67576	2.90381	6.2594	1.63287	0.125398	1.20752	2.08289	2.5002	108.405	88.887	40.301	94.764	2.52535	3.00466	1.97536	1.17251
YeC310	Yedabena	EG	Amhara	High (>2300)	5.37339	8.53025	2.9278	6.32398	1.65067	0.135279	1.23987	2.1355	2.56749	95.954	98.469	35.538	94.699	2.49394	2.98475	1.88984	1.16935
YeC3	Yedabena	EG	Amhara	High (>2300)	5.49746	8.69108	2.9297	6.31909	1.68075	0.14803	1.17438	2.1464	2.51325	104.699	89.5785	38.7192	92.1409	2.4754	3.05061	1.93482	1.13599
YeC401	Yedabena	EG	Amhara	High (>2300)	5.60668	8.83113	3.0584	6.4318	1.77025	0.191875	1.2728	2.22151	2.68336	102.445	84.806	33.29	88.781	2.52633	3.10665	1.93909	1.20367
YeC402	Yedabena	EG	Amhara	High (>2300)	5.81019	8.69574	2.92058	6.44381	1.68369	0.169297	1.21895	2.07823	2.57497	110.318	100.623	35.816	100.368	2.57974	2.97044	1.90724	1.13437
YeC403	Yedabena	EG	Amhara	High (>2300)	5.60444	8.63663	2.96092	6.33948	1.70087	0.189477	1.26416	2.24382	2.70294	105.723	89.021	35.022	87.633	2.39709	3.05125	2.00111	1.17426
YeC404	Yedabena	EG	Amhara	High (>2300)	5.97234	8.76219	2.89031	6.22138	1.68394	0.226393	1.28191	2.16195	2.66064	108.953	85.03	39.829	84.913	2.48018	2.98593	1.88271	1.05804
YeC405	Yedabena	EG	Amhara	High (>2300)	5.26559	8.70265	2.95534	6.39412	1.6836	0.272792	1.18741	2.07235	2.53207	107.838	92.386	38.855	95.648	2.44082	3.04254	1.90972	1.20367
YeC406	Yedabena	EG	Amhara	High (>2300)	5.44182	8.90104	2.97252	6.51333	1.70155	0.160346	1.32567	2.27661	2.60654	111.432	86.634	39.693	88.278	2.55237	3.107	1.96217	1.19542
YeC407	Yedabena	EG	Amhara	High (>2300)	6.36432	8.59969	2.86899	6.0784	1.54654	0.175463	1.33528	2.0577	2.53394	108.938	96.733	42.161	98.13	2.38499	2.97643	1.81559	1.12549
YeC408	Yedabena	EG	Amhara	High (>2300)	5.80435	8.81516	2.9893	6.34011	1.70294	0.180124	1.31408	2.21227	2.67055	108.938	88.831	40.112	90	2.3433	3.03316	1.90693	1.22083
YeC409	Yedabena	EG	Amhara	High (>2300)	5.39261	8.46327	2.9095	6.2628	1.58052	0.179043	1.24286	2.03141	2.42524	117.463	88.967	40.768	95.347	2.42591	3.04665	1.92319	1.12942
YeC410	Yedabena	EG	Amhara	High (>2300)	5.72426	8.71735	2.83651	6.37816	1.64933	0.161735	1.40051	1.93843	2.61049	109.654	89.05	47.502	90.104	2.35867	2.95979	1.90144	1.0834
YeC4	Yedabena	EG	Amhara	High (>2300)	5.69866	8.71249	2.93624	6.34034	1.67032	0.190654	1.28436	2.12943	2.60007	109.17	90.2081	39.3048	91.9202	2.44894	3.02798	1.91492	1.15286
YeC501	Yedabena	EG	Amhara	High (>2300)	5.80256	8.74646	2.92134	6.2108	1.63531	0.184449	1.1669	2.14829	2.46602	109.654	95.414	39.879	94.353	2.48766	3.17953	2.04791	1.13334
YeC502	Yedabena	EG	Amhara	High (>2300)	5.66934	8.44463	2.86672	6.29374	1.62072	0.160502	1.11177	2.04887	2.45147	116.253	95.414	39.723	98.842	2.77109	3.15993	1.96577	1.13762
YeC503	Yedabena	EG	Amhara	High (>2300)	5.55295	8.57433	2.90416	6.22181	1.65245	0.190107	1.22585	1.93916	2.36774	89.753	92.433	32.842	84.174	2.45579	2.9804	1.95047	1.07917
YeC504	Yedabena	EG	Amhara	High (>2300)	5.78591	8.33542	2.78394	6.15722	1.58387	0.162119	1.08922	2.11416	2.4699	101.263	92.772	38.222	99.64	2.42591	2.97212	1.8802	1.1371
YeC505	Yedabena	EG	Amhara	High (>2300)	5.27839	9.11451	3.0597	6.37212	1.76874	0.174917	1.23221	2.15823	2.625	111.302	85.179	34.28	88.783	2.49252	3.16501	2.0218	1.2343
YeC506	Yedabena	EG	Amhara	High (>2300)	5.94084	8.6023	2.99521	6.32209	1.7183	0.158216	1.25351	2.2326	2.625	118.632	87.1	36.687	93.555	2.5236	3.14687	2.04502	1.22011
YeC507	Yedabena	EG	Amhara	High (>2300)	6.04177	8.72239	3.02483	6.28222	1.68789	0.150798	1.21852	2.1586	2.58777	105.417	85.058	31.309	89.949	2.55093	3.0435	2.13505	1.22987
YeC508	Yedabena	EG	Amhara	High (>2300)	5.96533	8.60782	2.92058	6.18362	1.66721	0.157518	1.19717	2.10773	2.45774	105.072	88.668	38.29	89.949	2.43931	2.96894	1.97318	1.19073
YeC509	Yedabena	EG	Amhara	High (>2300)	5.65173	8.8679	3.026	6.39828	1.78668	0.13823	1.26068	2.00336	2.60665	115.774	82.914	43.485	93.375	2.57579	3.11638	2.09598	1.19778
YeC510	Yedabena	EG	Amhara	High (>2300)	6.07495	8.77882	3.04316	6.66348	1.78676	0.197004	1.16676	2.13475	2.52679	106.125	90	38.544	89.949	2.5998	3.1122	2.06684	1.21637
YeC5	Yedabena	EG	Amhara	High (>2300)	5.77638	8.67946	2.95456	6.31054	1.69079	0.167386	1.19226	2.10458	2.51841	107.924	89.4952	37.3261	92.2569	2.53224	3.08449	2.01822	1.17764
YeC601	Yedabena	EG	Amhara	High (>2300)	5.97134	8.91111	3.02483	6.40857	1.66721	0.16739	1.20752	2.11632	2.47979	116.011	90	38.544	83.915	2.50822	3.08095	2.07902	1.1885
YeC602	Yedabena	EG	Amhara	High (>2300)	6.02002	8.73333	2.95614	6.22669	1.60102	0.148213	1.26538	2.18962	2.65715	107.992	90.926	41.634	93.355	2.50168	3.22181	2.11484	1.17024
YeC603	Yedabena	EG	Amhara	High (>2300)	5.49083	8.89223	3.02849	6.44291	1.7183	0.183561	1.22156	2.31508	2.54963	112.072	86.787	44.111	85.524	2.59092	3.1365	2.09704	1.23741
YeC604	Yedabena	EG	Amhara	High (>2300)	5.89139	8.83046	3.00688	6.49772	1.69234	0.170255	1.32015	2.24581	2.74566	110.405	86.395	37.057	90	2.61333	3.15843	2.13034	1.2343
YeC605	Yedabena	EG	Amhara	High (>2300)	5.82483	8.81648	3.05319	6.46099	1.71805	0.177719	1.16832	2.19181	2.59613	114.8	87.538	39.289	83.786	2.42622	3.0786	2.01001	1.13437
YeC606	Yedabena	EG	Amhara	High (>2300)	5.30786	8.48024	2.89352	6.17331	1.53371	0.180373	1.20828	1.95294	2.47848	104.894	91.466	38.14	93.687	2.51111	3.14392	2.00472	1.11865
YeC607	Yedabena	EG	Amhara	High (>2300)	5.65006	8.85232	2.99241	6.28768	1.66678	0.188913	1.09042	2.12221	2.51177	115.486	91.466	35.856	88.783	2.49104	3.16539	2.0805	1.15921
YeC608	Yedabena	EG	Amhara	High (>2300)	5.73227	8.6714	3.00033	6.39268	1.7183	0.115685	1.13357	2.04575	2.46769	113.331	80.933	35.856	91.477	2.4355	3.14986	1.99713	1.14086
YeC609	Yedabena	EG	Amhara	High (>2300)	5.79037	8.66468	3.0597	6.27064	1.71873	0.128826	1.09215	2.05098	2.42825	116.583	86.072	35.856	92.258	2.59429	3.10423	1.96255	1.18677
YeC610	Yedabena	EG	Amhara	High (>2300)	5.40247	8.74469	2.9551	6.23978	1.63531	0.114046	1.13237	2.16195	2.46946	98.43	86.491	35.786	92.258	2.45902	3.10396	1.92411	1.18986
YeC6	Yedabena	EG	Amhara	High (>2300)	5.70815	8.75969	2.99706	6.3401	1.66698	0.157498	1.18397	2.13925	2.5384	111	87.8074	38.2129	89.5043	2.51313	3.13437	2.04003	1.17602
MKC201	MK	MKC201			5.26927	8.43363	2.86051	6.15595	1.59188	0.170537	1.9323	1.34806	2.28613	100.847	90	45.118	90.677	1.8818	2.95882	1.91862	1.04722
MKC202	MK	MKC202			5.49511	8.33676	2.75824	6.15138	1.6172	0.151874	1.96181	1.32177	2.2661	101.083	90.286	42.651	104.871	1.80302	3.01163	1.79546	1.10243
MKC203	MK	MKC203			5.47703	8.88175	2.87822	6.16667	1.59645	0.137533	2.06585	1.37019	2.27033	96.871	87.744	41.853	96.953	1.96713	3.00059	1.86187	1.04287
MKC204	MK	MKC204			5.10208	8.53503	2.89354	6.1427	1.66522	0.180156	2.08099	1.36177	2.21878	107.314	95.388	39.719	104.105	1.82901	3.00423	1.90429	1.07374
MKC205	MK	MKC205			5.81693	8.42515	2.83326	6.00341	1.59834	0.165856	1.94269	1.23933	2.16635	105.618	91.681	44.215	99.64	1.78785	3.01337	1.78879	1.05971
MKC206	MK	MKC206			5.81693	8.52238	2.89634	6.13076	1.60957	0.205328	2.04101	1.34477	2.18679	110.45	88.668	38.91	93.295	2.02614	3.04218	2.0241	1.07391
MKC207	MK	MKC207			5.81693	8.42065	2.85987	5.98326	1.5852	0.167285	1.98317	1.22298	2.2096	106.977	99.702	42.532	97.405	1.82669	3.01078	1.81624	1.08603
MKC208	MK	MKC208			5.81693	8.65661	2.80584	6.23114	1.59533	0.175533	1.98218	1.36177	2.30242	107.224	95.44	42.532	91.332	1.90556	2.93271	1.96868	1.14301
MKC209	MK	MKC209			5.81693	8.46282	2.88021	6.25186	1.67752	0.168736	1.93679	1.445	2.33542	105.58	96.499	43.679	93.856	1.94595	3.04007	1.91561	1.0416
MKC210	MK	MKC210			5.81693	8.52309	2.7722	6.07137	1.56949	0.133624	1.91569	1.31894	2.23782	106.211	88.603	43.69	99.556	1.80997	2.96815	1.85718	1.03557
MKC2	MK	MKC2			5.62451	8.51979	2.84382	6.12885	1.61062	0.165646	1.98425	1.33346	2.24797	104.817	92.4011	42.4899	97.169	1.87831	2.99825	1.88508	1.07061
MKC301	MK	MKC301			5.81693	8.51467	2.81065	6.07384	1.55474	0.165286	1.91997	1.38861	2.29847	106.01	91.273	44.63	111.145	1.77898	3.0122	1.81451	1.06843
MKC302	MK	MKC302			5.81693	8.54537	2.88067	6.11102	1.64326	0.160465	1.91217	1.25852	2.20968	105.376	98.213	41.313	103.392	1.8835	3.10791	1.92387	1.07598
MKC303	MK	MKC303			5.81693	8.57803	2.76707	6.20111	1.62488	0.170642	1.91217	1.25852	2.20968	104.768	102.551	44.499	110.03	1.90937	3.14833	1.88646	1.08603
MKC304	MK	MKC304			5.81693	8.69124	2.81381	6.2386	1.73426	0.164498	1.93714	1.32834	2.31848	102.413	101.31	39.89	113.191	1.86856	2.86458	1.91192	1.0802
MKC305	MK	MKC305			5.41704	8.5457	2.81166	5.95857	1.6311	0.165286	1.83965	1.23039	2.17068	99.545	94.346	42.146	104.095	1.79875	3.07728	1.84188	1.10712
MKC306	MK	MKC306			5.41704	8.40883	2.79862	6.14811	1.59803	0.158417	1.78201	1.27273	2.23693	95.511	106.167	42.907	104.831	1.8036	3.02332	1.86967	1.09858
MKC307	MK	MKC307			5.91	8.38637	2.81113	6.11002	1.6311	0.141935	1.89159	1.29805	2.18908	112.947	92.448	38.66	93.831	1.86017	2.94367	1.79721	1.04165
MKC308	MK	MKC308			5.91	8.5219	2.9054	6.19474	1.64153	0.151077	1.90521	1.2487	2.15478	113.438	92.729	41.878	109.044	1.9087	2.98133	1.93485	1.13152
MKC309	MK	MKC309			5.93467	8.55064	2.78811	6.22831	1.64199	0.158896	1.83134	1.24813	2.16704	105.966	99.165	44.736	102.242	1.97163	3.07903	1.96791	1.07792
MKC310	MK	MKC310			5.93467	8.5158	2.93343	6.23734	1.7245	0.155752	1.91863	1.27871	2.38331	96.852	88.103	33.301	103.912	1.90556	3.05833	1.9341	1.12018
MKC3	MK	MKC3			5.77912	8.52586	2.83206	6.15017	1.64254	0.159225	1.88499	1.28107	2.23381	104.283	96.6305	41.396	105.571	1.86888	3.0296	1.88824	1.08876
MKC401	MK	MKC401			5.93467	8.26326	2.79082	5.74862	1.57174	0.162517	1.82883	1.27716	2.22433	107.969	102.858	43.884	105.474	1.81683	2.90184	1.83097	1.02107
MKC402	MK	MKC402			5.77671	8.37948	2.78991	5.8557	1.60119	0.164899	1.79222	1.33518	2.19317	105.783	99.645	49.649	104.831	1.84541	2.93103	1.8261	1.0898
MKC403	MK	MKC403			5.77671	8.51099	2.73336	6.03943	1.66932	0.162978	1.84975	1.27319	2.16257	100.24	95.733	36.18	110.604	1.76819	2.85271	1.79894	1.01212
MKC404	MK	MKC404			5.82646	8.36069	2.7096	5.89688	1.62079	0.16353	1.87396	1.30153	2.14012	100.914	103.136	42.785	106.75	1.85665	3.23827	1.87058	1.0585
MKC405	MK	MKC405			5.71782	8.35689	2.86839	6.04844	1.64326	0.12595	1.85599	1.26557	2.10402	96.594	92.492	33.538	98.531	1.91321	3.18285	1.89518	1.10265
MKC406	MK	MKC406			5.84609	8.66791	2.9121	6.04364	1.68769	0.150954	1.96475	1.35004	2.24047	97.836	85.297	40.601	107.821	1.89115	3.18822	1.85316	1.09714
MKC407	MK	MKC407			5.61682	8.6453	2.89241	6.23947	1.64448	0.145024	1.88986	1.32165	2.16159	95.525	89.529	54.823	101.263	1.78766	3.14368	1.79875	1.02552
MKC408	MK	MKC408			5.64071	8.37423	2.7999	5.79457	1.61986	0.172057	1.91583	1.33082	2.268	108.435	95.039	37.938	108.362	1.89525	3.15237	1.93762	1.03557
MKC409	MK	MKC409			5.83174	8.40068	2.75494	5.85726	1.6195	0.176351	1.8675	1.38998	2.21643	94.885	96.743	39.903	107.611	1.86079	3.07525	1.86895	1.09888
MKC410	MK	MKC410			5.86261	8.39141	2.88961	6.07634	1.66845	0.168385	1.9285	1.31511	2.24975	103.966	92.337	42.491	99.338	1.91202	3.02167	1.93396	1.07768
MKC4	MK	MKC4			5.78303	8.43509	2.8141	5.96004	1.63463	0.159264	1.87672	1.31602	2.19605	101.215	95.2809	42.1792	105.059	1.85472	3.06879	1.86142	1.06189
MKC501	MK	MKC501			5.86261	8.82701	2.96152	6.09434	1.69758	0.170601	2.00644	1.43357	2.33159	104.165	99.525	39.191	93.708	2.02673	2.92759	1.90326	1.07979
MKC502	MK	MKC502			5.86261	8.79463	2.93974	6.09553	1.69714	0.16531	2.09213	1.39837	2.39237	109.924	99.214	30.379	103.235	1.95191	3.11636	1.9566	1.12073
MKC503	MK	MKC503			5.86261	8.78229	2.92665	6.23322	1.67128	0.191892	2.195	1.39284	2.42866	92.663	93.821	40.914	92.386	1.95359	3.10875	1.94162	1.17534
MKC504	MK	MKC504			5.86261	8.82272	2.92405	6.26985	1.71712	0.153292	1.94365	1.41505	2.33715	110.066	90	40.853	99.135	1.8562	2.79768	1.86787	1.09142
MKC505	MK	MKC505			5.86261	9.10742	3.1143	6.24609	1.77019	0.140162	1.9651	1.41234	2.39293	112.484	98.847	38.614	95.511	1.92387	3.19412	1.94074	1.16144
MKC506	MK	MKC506			5.86261	8.79236	2.93079	6.25863	1.6078	0.172615	1.95332	1.41234	2.39293	109.506	94.494	43.755	102.265	1.95011	3.10014	1.88957	1.13073
MKC507	MK	MKC507			5.86261	9.21883	3.13904	6.39852	1.76503	0.172531	2.01646	1.36921	2.41173	111.063	95.235	34.813	99.308	2.0438	3.00536	2.00015	1.17113
MKC508	MK	MKC508			5.86261	8.98261	2.92998	6.39637	1.69758	0.157427	2.01598	1.37917	2.32866	103.507	97.318	37.666	103.51	1.96325	3.02067	1.97381	1.09068
MKC509	MK	MKC509			5.86261	8.72615	2.92752	6.33413	1.68473	0.150061	2.10922	1.42606	2.41319	109.576	103.736	35.754	108.613	1.96306	3.15675	2.00226	1.19158
MKC510	MK	MKC510			5.86261	8.71426	2.99189	6.29575	1.64276	0.175164	2.02722	1.35263	2.35427	109.551	92.31	42.966	101.35	1.91121	2.82503	1.96753	1.16237
MKC5	MK	MKC5			5.86261	8.87683	2.97855	6.26224	1.69512	0.164906	2.03245	1.39916	2.37835	107.25	96.45	38.4905	99.9021	1.95437	3.02525	1.94434	1.13752
MKC601	MK	MKC601			5.86261	9.24362	3.14005	6.57918	1.88019	0.159766	2.03665	1.45428	2.42997	114.829	85.433	44.117	97.125	2.0319	3.26177	2.06686	1.18237
MKC602	MK	MKC602			5.86261	9.01716	3.1299	6.20578	1.77984	0.149626	2.14607	1.35659	2.50218	105.367	89.6	40.186	99.034	2.11632	3.15771	1.99534	1.12423
MKC603	MK	MKC603			6.05983	9.09044	3.06288	6.37461	1.88501	0.167705	1.95856	1.35094	2.35593	106.75	92.32	33.623	91.169	2.03298	3.11282	2.02073	1.21941
MKC604	MK	MKC604			6.12025	8.97737	3.01502	6.20599	1.74385	0.151642	1.93029	1.41268	2.36899	108.345	90	38.333	96.077	2.05841	3.11054	2.00015	1.14693
MKC605	MK	MKC605			6.12025	9.02441	3.1143	6.30939	1.81502	0.139098	2.02722	1.32936	2.34019	104.518	86.826	42.643	100.408	2.01541	3.15818	2.09433	1.18407
MKC606	MK	MKC606			6.04672	8.97766	3.00244	6.32944	1.72725	0.149655	2.00024	1.34477	2.26576	115.378	92.101	40.061	101.84	1.94336	3.1027	1.98125	1.20833
MKC607	MK	MKC607			6.30693	9.13339	3.14816	6.37899	1.80382	0.162174	2.02451	1.46582	2.41128	113.704	91.697	46.603	99.149	2.05856	3.26801	2.05016	1.16682
MKC608	MK	MKC608			6.30693	9.0665	3.04917	6.31015	1.69995	0.135416	2.14042	1.38165	2.53968	105.709	87.099	50.662	101.063	1.95085	3.11054	1.97211	1.1985
MKC609	MK	MKC609			6.12804	9.03224	3.15754	6.37794	1.84373	0.137823	1.94138	1.42462	2.39184	103.975	86.884	46.814	103.754	1.97893	3.17441	2.05069	1.27201
MKC610	MK	MKC610			6.08864	9.18808	3.11241	6.49675	1.80003	0.183301	2.03281	1.37888	2.3499	100.327	97.306	48.851	104.186	2.0281	3.11636	2.05054	1.17959
MKC6	MK	MKC6			6.09028	9.07509	3.09319	6.35682	1.79787	0.153621	2.02381	1.38996	2.39557	107.89	89.9266	43.1893	99.3805	2.02148	3.1573	2.02822	1.18822
NGC101	Ngurumane	NGC101			5.8829	8.46442	2.79541	6.17283	1.64172	0.120609	1.95134	1.35321	2.30374	113.497	89.111	43.093	107.016	1.87716	3.04117	1.90005	1.12676
NGC102	Ngurumane	NGC102			5.8829	8.59931	2.89519	5.92577	1.66402	0.154661	1.99874	1.37056	2.23562	111.284	83.672	42.31	99.958	2.02714	3.09709	2.05202	1.16594
NGC103	Ngurumane	NGC103			5.8829	8.56293	2.78818	6.10111	1.60035	0.125891	2.06402	1.33348	2.31488	116.954	87.811	40.819	95.974	1.85402	2.98841	1.89137	1.1467
NGC104	Ngurumane	NGC104			5.78267	8.52309	2.79082	6.1063	1.64153	0.117858	1.88047	1.28846	2.2565	110.835	94.675	44.15	99.235	1.9269	3.07875	1.97108	1.13786
NGC105	Ngurumane	NGC105			5.78267	8.23026	2.85563	6.00489	1.64199	0.14527	1.85701	1.34871	2.23311	104.189	91.146	49.189	104.903	1.90075	3.08542	1.94026	1.14483
NGC106	Ngurumane	NGC106			5.86311	8.53912	2.85872	6.0501	1.65398	0.147511	1.93969	1.3021	2.28714	99.874	99.246	39.003	107.417	2.02626	3.08508	2.02114	1.1985
NGC107	Ngurumane	NGC107			5.86311	8.44355	2.98336	6.20802	1.72241	0.160808	1.97689	1.39703	2.35489	110.225	92.509	56.17	97.579	1.96083	3.04307	1.97316	1.1545
NGC108	Ngurumane	NGC108			5.77721	8.62986	2.96831	6.13894	1.74313	0.132114	1.96266	1.31839	2.34358	108.36	87.102	40.927	95.039	1.99876	3.13062	1.97205	1.1382
NGC109	Ngurumane	NGC109			5.94863	8.68026	2.94201	6.21958	1.72066	0.0954548	1.88099	1.43985	2.39119	110.259	86.938	50.782	99.252	1.95942	3.13151	1.96315	1.11276
NGC110	Ngurumane	NGC110			5.94863	8.62704	2.90086	6.11918	1.72832	0.107447	1.8353	1.2575	2.28719	108.186	96.34	45.639	99.402	1.88445	3.04922	1.91716	1.131
NGC1	Ngurumane	NGC1			5.86147	8.52998	2.87785	6.10467	1.67581	0.130762	1.93471	1.34093	2.30078	109.366	90.855	45.2082	100.578	1.94157	3.07303	1.96014	1.14571
NGC201	Ngurumane	NGC201			5.77584	8.40195	2.84432	6.06718	1.6195	0.153701	1.79675	1.37796	2.25791	102.165	83.63	47.074	92.458	1.8439	2.98868	1.85278	1.02064
NGC202	Ngurumane	NGC202			5.72121	8.40305	2.78421	5.93801	1.56671	0.16688	1.78721	1.29579	2.11596	107.592	88.531	39.575	102.656	1.88122	3.04549	1.91278	1.10437
NGC203	Ngurumane	NGC203			5.78409	8.22935	2.88981	5.96965	1.66522	0.124075	1.90324	1.2487	2.18916	110.676	90.286	40.942	96.542	2.00115	3.00462	2.0236	1.08113
NGC204	Ngurumane	NGC204			5.90646	8.4179	2.81867	5.86035	1.59664	0.140214	1.84009	1.38109	2.22652	104.744	97.888	42.38	104.686	1.84705	2.90584	1.84002	1.0657
NGC205	Ngurumane	NGC205			5.64903	8.25521	2.78069	5.99214	1.62361	0.119295	1.87276	1.38454	2.23292	110.05	91.273	44.785	106.206	1.86263	2.88882	1.8878	1.03239
NGC206	Ngurumane	NGC206			5.61227	8.04965	2.72455	5.83952	1.54085	0.139055	1.92134	1.28739	2.21481	110.172	90.354	34.951	108.09	1.81234	2.89352	1.84883	1.07673
NGC207	Ngurumane	NGC207			5.61227	8.54602	2.82362	6.05359	1.60265	0.11243	1.8165	1.40679	2.28884	101.836	90.334	39.622	102.475	1.87598	3.05678	1.94945	1.083
NGC208	Ngurumane	NGC208			5.75515	8.07609	2.69929	5.89724	1.52108	0.11857	1.78047	1.25691	2.13603	105.859	100.305	39.391	110.966	1.86856	2.94376	1.87938	1.05012
NGC209	Ngurumane	NGC209			5.62666	8.31734	2.86686	5.88358	1.66496	0.135468	1.82483	1.34931	2.22299	116.077	94.444	42.491	109.119	1.86177	3.06321	1.87787	1.07037
NGC210	Ngurumane	NGC210			5.75919	8.38696	2.83305	5.94716	1.59739	0.152809	1.88156	1.32671	2.2251	110.556	90.843	41.269	109.684	1.92611	3.11181	1.91211	1.02274
NGC2	Ngurumane	NGC2			5.72022	8.30835	2.80651	5.94484	1.59986	0.13625	1.84247	1.33152	2.21102	107.973	91.7888	41.248	104.288	1.87807	2.99025	1.89846	1.06072
NGC301	Ngurumane	NGC301			5.82767	8.29711	2.71913	6.09334	1.57537	0.134243	1.91797	1.30698	2.2096	108.712	93.02	42.449	104.838	1.96005	3.00268	1.94257	1.11502
NGC302	Ngurumane	NGC302			5.82767	8.7514	3.00706	6.24287	1.68052	0.151164	1.98627	1.32268	2.3204	107.18	87.479	39.529	96.12	1.95191	3.07262	1.95215	1.15177
NGC303	Ngurumane	NGC303			5.82767	8.62031	2.78069	6.14157	1.59834	0.129058	1.90151	1.36228	2.341	103.554	90.313	47.951	104.273	1.90058	3.03751	1.92068	1.06017
NGC304	Ngurumane	NGC304			5.8384	8.59053	2.87284	6.0372	1.59782	0.158598	1.90652	1.4048	2.34383	106.28	98.057	43.414	104.47	1.87486	3.112	1.90429	1.05108
NGC305	Ngurumane	NGC305			5.8384	8.61328	2.90053	6.16003	1.61986	0.137211	1.83298	1.3304	2.30777	110.225	98.757	43.463	109.44	1.93164	3.12942	1.97394	1.09645
NGC306	Ngurumane	NGC306			5.8384	8.4912	2.8451	6.05967	1.66402	0.139282	1.9051	1.32671	2.24392	96.572	97.282	43.28	96.072	1.82406	2.98968	1.86653	1.13703
NGC307	Ngurumane	NGC307			5.8384	8.43564	2.83326	6.06854	1.68147	0.140825	1.77908	1.28344	2.21067	101.31	96.722	42.651	100.424	1.79798	3.00083	1.81154	1.09518
NGC308	Ngurumane	NGC308			5.84257	8.50732	2.85609	5.97032	1.61986	0.0782934	1.87426	1.27955	2.20866	102.933	99.978	39.094	105.124	1.87962	3.05823	1.88019	1.13368
NGC309	Ngurumane	NGC309			5.84257	8.533	2.86686	6.19244	1.64326	0.121025	1.93345	1.30339	2.26965	105.83	80.29	47.344	103.725	1.9264	3.19891	1.95619	1.13196
NGC310	Ngurumane	NGC310			5.84257	8.70103	2.87672	6.15595	1.69173	0.154075	1.95393	1.31511	2.30412	108.391	83.433	34.205	90	1.87749	3.10356	1.90077	1.10638
NGC3	Ngurumane	NGC3			5.83643	8.55408	2.85583	6.11219	1.63723	0.134377	1.89911	1.32353	2.27596	105.099	92.5331	42.338	101.449	1.89246	3.07054	1.91088	1.10787
NGC401	Ngurumane	NGC401			5.84257	8.76601	2.7432	5.91344	1.5877	0.144314	1.88043	1.34305	2.27399	119.168	86.854	52.696	105.747	1.90218	2.86839	1.92698	1.11185
NGC402	Ngurumane	NGC402			5.70495	8.38692	2.88928	6.00162	1.65506	0.164053	1.75676	1.37121	2.13212	108.25	95.711	50.4	102.653	1.81923	3.02292	1.79965	1.06819
NGC403	Ngurumane	NGC403			5.70495	8.51665	2.81058	6.08829	1.57968	0.165258	1.86832	1.35536	2.27275	111.406	97.696	47.536	106.504	2.01673	3.18276	1.97826	1.12562
NGC404	Ngurumane	NGC404			5.85406	8.37794	2.74643	5.96079	1.55159	0.142352	1.86523	1.40535	2.30879	118.836	92.726	40.077	109.952	1.87041	3.07903	1.89568	1.11633
NGC405	Ngurumane	NGC405			5.85838	8.48899	2.81166	5.88482	1.55551	0.14296	1.85469	1.35614	2.31796	111.913	93.18	41.055	102.664	1.92178	3.02775	1.94131	1.08563
NGC406	Ngurumane	NGC406			5.85838	8.2443	2.81561	5.8227	1.51354	0.133917	1.91166	1.39153	2.30819	105.751	85.272	50.906	107.021	1.80973	2.93163	1.80286	1.02626
NGC407	Ngurumane	NGC407			5.85838	8.55894	2.73944	6.04048	1.62138	0.138559	1.86649	1.35918	2.25436	109.029	91.075	32.221	111.777	1.92542	3.12791	1.91783	1.13786
NGC408	Ngurumane	NGC408			5.85838	8.27835	2.83529	5.89105	1.56271	0.180307	1.92796	1.29177	2.23802	102.175	93.147	52.943	104.831	1.88744	2.81123	1.94286	1.15023
NGC409	Ngurumane	NGC409			5.61234	8.4179	2.82754	6.04179	1.56465	0.151389	1.8912	1.39558	2.28989	110.276	101.881	46.548	99.09	1.93554	3.09121	1.89525	1.09235
NGC410	Ngurumane	NGC410			5.83983	8.48852	2.82685	5.94869	1.6195	0.151773	1.85294	1.31705	2.34486	110.318	96.527	45	108.97	1.90685	2.96899	1.94191	1.13234
NGC4	Ngurumane	NGC4			5.79922	8.45245	2.80459	5.95937	1.58113	0.151488	1.86757	1.35862	2.27409	110.712	93.4069	45.9382	105.921	1.89953	3.01118	1.90426	1.10466
NGC601	Ngurumane	NGC601			5.98669	8.70442	2.92318	6.14038	1.64383	0.148851	1.87022	1.5078	2.25791	100.786	99.625	38.938	101.944	1.86787	2.99983	1.89084	1.0728
NGC602	Ngurumane	NGC602			5.98669	8.49374	2.79541	6.00801	1.60863	0.162591	1.90248	1.39012	2.34617	108.161	98.578	48.156	102.065	1.84047	3.01413	1.86531	1.0758
NGC603	Ngurumane	NGC603			5.98669	8.65376	2.82905	6.17546	1.68052	0.15055	1.92611	1.47975	2.34204	110.259	88.234	43.668	108.18	1.84019	3.083	1.90101	1.02007
NGC604	Ngurumane	NGC604			5.73172	8.50062	2.86051	6.12332	1.66932	0.160052	2.02385	1.38981	2.34649	106.314	89.486	42.337	97.356	1.86287	3.02593	1.88924	1.0477
NGC605	Ngurumane	NGC605			5.81048	8.44755	2.86856	6.07709	1.6469	0.159632	1.84631	1.33533	2.2943	104.948	76.866	36.591	98.114	1.87776	3.05668	1.88606	1.13212
NGC606	Ngurumane	NGC606			5.81048	8.55597	2.71319	5.99612	1.65811	0.127445	1.9638	1.38403	2.35926	118.162	88.931	41.717	91.438	1.92453	3.11753	1.95629	1.08934
NGC607	Ngurumane	NGC607			5.81048	8.51077	2.94556	5.92469	1.67525	0.1226	1.87327	1.2778	2.16744	110.676	82.669	41.222	93.935	1.81276	2.95013	1.77792	1.08702
NGC608	Ngurumane	NGC608			5.81048	8.48028	2.83314	5.95737	1.55209	0.14548	1.82605	1.34572	2.29915	112.07	97.906	52.943	103.06	1.83786	2.94644	1.78596	1.04431
NGC609	Ngurumane	NGC609			5.81048	8.53178	2.93443	6.17462	1.60906	0.151437	1.2685	1.31486	2.17568	105.476	99.246	38.915	97.431	1.90556	2.98939	1.88726	1.06824
NGC610	Ngurumane	NGC610			5.81048	8.53178	2.85633	5.89935	1.65266	0.156605	1.38861	1.43637	2.32422	105.476	99.246	38.915	97.431	1.84129	2.99349	1.87776	1.07391
NGC6	Ngurumane	NGC6			5.85547	8.54107	2.85594	6.04764	1.63964	0.148524	1.78892	1.38616	2.29127	108.233	92.0787	42.3402	99.0954	1.86112	3.01765	1.87176	1.07113

## Sheet: Sheet1
Sample ID	Site	Province	Region	Category	Elevation	PL	FWL	FWW	HWL	HWW	CHT5	WPW	WPL	SL	B4	N23	O26	J16	FL	TL	ML	MW
AqC1	Aquha	SG	Amhara	Midland	2211	5.27599	8.58684	3.03052	6.06927	1.7398	0.402086	1.15673	3.00021	2.53464	102.496	91.5499	37.6692	92.4979	2.39013	3.07623	1.97731	1.15497
AqC2	Aquha	SG	Amhara	Midland	2211	5.78506	8.49882	2.97767	6.02815	1.72732	0.364027	1.2196	3.37372	2.55662	103.242	85.7421	34.6941	90.7884	2.51128	3.04164	1.97458	1.13003
AqC3	Aquha	SG	Amhara	Midland	2211	5.6704	8.44972	2.90481	6.08612	1.64576	0.35519	1.22891	3.36797	2.53923	104.066	87.2561	39.71	92.9907	2.4318	2.94807	1.87159	1.10095
AqC4	Aquha	SG	Amhara	Midland	2211	5.74834	8.80611	3.02354	6.33385	1.77512	0.371705	1.18675	3.37059	2.53345	107.765	89.9719	35.3489	92.0058	2.48058	3.02257	1.97376	1.13251
AqC5	Aquha	SG	Amhara	Midland	2211	5.50512	8.74134	2.98435	6.38146	1.68638	0.381625	1.25643	3.48934	2.5891	107.879	87.011	37.4675	88.7909	2.40654	3.05516	1.97101	1.156
AqC6	Aquha	SG	Amhara	Midland	2211	5.26112	8.60548	2.97549	6.3487	1.73157	0.361701	1.21862	3.47628	2.58565	101.87	86.8386	33.64	89.0524	2.44921	3.07772	1.95556	1.17525
ChC1	ChanoMille	Gamo	SNNPR	Lowland	1171	5.76065	8.58264	2.9301	6.10702	1.66815	0.192023	1.19575	1.9941	2.36289	109.248	88.8056	34.9723	94.055	2.45334	3.02927	1.9734	1.15382
ChC2	ChanoMille	Gamo	SNNPR	Lowland	1171	5.64586	8.38014	2.91232	6.01611	1.65637	0.158407	1.15115	2.05763	2.51456	100.545	87.0347	39.0117	91.6296	2.35444	3.01517	1.92836	1.13628
ChC3	ChanoMille	Gamo	SNNPR	Lowland	1171	5.48355	8.36626	2.83771	5.94613	1.62486	0.158392	1.12906	2.01706	2.43733	106.747	89.302	40.3183	91.5665	2.38877	3.05067	1.89773	1.11875
ChC4	ChanoMille	Gamo	SNNPR	Lowland	1171	5.39295	8.49732	2.9191	6.08938	1.65764	0.197311	1.22017	2.05717	2.53663	106.484	88.4193	36.2019	89.3682	2.38646	3.01386	1.95331	1.1373
ChC5	ChanoMille	Gamo	SNNPR	Lowland	1171	5.66161	8.48736	2.89184	5.97098	1.63085	0.202768	1.1969	2.07152	2.47369	112.621	84.342	34.8818	88.1476	2.39231	2.96999	1.91738	1.12211
ChC6	ChanoMille	Gamo	SNNPR	Lowland	1171	5.67652	8.56388	2.88308	6.05935	1.6189	0.196402	1.16072	2.02065	2.49317	109.373	88.1413	37.6992	90.6401	2.39	3.02471	1.99541	1.12832
AmC2	Ambiki	Awi	Amhara	Midland	2045	4.54061	8.62354	2.90491	6.20786	1.67255	0.19714	1.22247	2.07479	2.44836	111.715	90.9362	37.2902	91.8531	2.39516	3.10163	1.94099	1.16649
AmC4	Ambiki	Awi	Amhara	Midland	2045	4.78771	8.56203	2.91232	6.18399	1.62648	0.148356	1.23614	2.0512	2.47693	108.439	91.1788	34.7249	95.7078	2.33791	3.03982	1.93856	1.09901
AmC5	Ambiki	Awi	Amhara	Midland	2045	4.58736	8.31365	2.88135	5.87547	1.61051	0.147509	1.14491	1.98923	2.35082	107.44	91.1941	35.0011	92.2518	2.35375	2.97789	1.93417	1.08592
AmC6	Ambiki	Awi	Amhara	Midland	2045	4.76801	8.43934	2.88422	6.07781	1.6282	0.166196	1.18985	2.02117	2.40696	103.559	89.6799	39.4193	92.7522	2.37305	3.00659	1.94676	1.10923
KuC1	Kumela	Konso	SNNPR	Midland	1758	5.56211	8.07516	2.69792	5.66613	1.50087	0.160944	1.22367	1.92235	2.35326	109.377	92.354	41.7104	92.0046	2.14891	2.69818	1.82313	1.04624
K2C1	Karat2	Konso	SNNPR	Midland	1758	5.74236	8.53559	2.91905	6.00426	1.64566	0.174241	1.16288	2.15071	2.50218	113.53	89.2951	34.8714	92.0739	2.36112	2.92338	1.91868	1.12254
TiC2	Tishimalie	Konso	SNNPR	Lowland	1412	5.59459	8.29593	2.7732	5.9644	1.57219	0.220198	1.1805	2.01739	2.41207	110.324	90.3051	37.3236	91.8582	2.32046	2.86742	1.81658	1.07003
DSC1	DonieSetema	Jimma	Oromia	Midland	2296	5.40279	8.69017	2.99488	6.32325	1.70294	0.188162	1.2142	2.15206	2.56868	106.225	90.7861	37.4146	88.8795	2.49531	3.09452	1.96599	1.15726
DSC2	DonieSetema	Jimma	Oromia	Midland	2296	5.54079	8.70632	2.9901	6.30081	1.678	0.189022	1.23506	2.09445	2.52743	109.449	89.4908	34.9205	91.3939	2.40689	3.03503	1.9269	1.11731
SeC1	Setema	Jimma	Oromia	Midland	2085	5.5171	8.69849	2.97616	6.28901	1.68077	0.137116	1.17611	2.08823	2.5214	104.058	88.1353	38.3883	91.9181	2.44655	3.08396	1.94323	1.16126
SeC2	Setema	Jimma	Oromia	Midland	2085	5.56136	8.71017	2.94801	6.34189	1.69169	0.192353	1.28853	2.13996	2.6024	107.044	90.0291	38.1574	92.6385	2.4296	3.01265	1.94629	1.14686
DMC1	DifoMani	Jimma	Oromia	Midland	1863	5.70115	8.66146	2.97787	6.21546	1.7006	0.171309	1.17422	2.08785	2.51284	106.806	88.9933	37.5759	91.3265	2.49762	3.11325	2.03212	1.16764
DMC210	DifoMani	Jimma	Oromia	Midland	1863	5.71856	8.75899	3.01222	6.25731	1.66876	0.175637	1.18845	2.11887	2.54135	108.814	88.3664	37.6263	89.0712	2.51878	3.15185	2.05452	1.16777
YeC1	Yedabena	EG	Amhara	Highland	2486	5.22469	8.73022	2.97216	6.31538	1.67432	0.181357	1.20575	2.15162	2.53401	105.095	92.1648	35.3229	89.8178	2.47252	3.10631	1.96002	1.15945
YeC2	Yedabena	EG	Amhara	Highland	2486	5.38023	8.72194	2.98539	6.26895	1.65761	0.182324	1.20847	2.09231	2.50175	109.581	89.0284	35.6898	90.1126	2.42329	3.00172	1.91712	1.11639
YeC3	Yedabena	EG	Amhara	Highland	2486	5.49746	8.69108	2.9297	6.31909	1.68075	0.14803	1.17438	2.1464	2.51325	104.699	89.5785	38.7192	92.1409	2.4754	3.05061	1.93482	1.13599
YeC4	Yedabena	EG	Amhara	Highland	2486	5.69866	8.71249	2.93624	6.34034	1.67032	0.190654	1.28436	2.12943	2.60007	109.17	90.2081	39.3048	91.9202	2.44894	3.02798	1.91492	1.15286
YeC5	Yedabena	EG	Amhara	Highland	2486	5.77638	8.67946	2.95456	6.31054	1.69079	0.167386	1.19226	2.10458	2.51841	107.924	89.4952	37.3261	92.2569	2.53224	3.08449	2.01822	1.17764
YeC6	Yedabena	EG	Amhara	Highland	2486	5.70815	8.75969	2.99706	6.3401	1.66698	0.157498	1.18397	2.13925	2.5384	111	87.8074	38.2129	89.5043	2.51313	3.13437	2.04003	1.17602
