# Supplementary material for: Honey bees of Ethiopia: Their lineages and subspecies based on morphometrics, mitochondrial DNA, and mandibular gland pheromone analyses
Source: PLoS One. 2025 Nov 7;20(11):e0335551. doi: 10.1371/journal.pone.0335551 (PMC12594397; doi:10.1371/journal.pone.0335551)
Supplement: S1 Data — (ZIP) [file pone.0335551.s007.zip › PheromonesE.xlsx]

## Sheet: Sheet2
Sample ID	Site	Elevation	ElevationCategory	Region	10-HDA	9-HDA	10-HDAA	HOB	9-ODA	Total
AqC1	Aquha	2211	Midland	Amhara	1.82449	0.41431	0.530701	0.111158	0.00833411	2.88899
AqC2	Aquha	2211	Midland	Amhara	0.634447	0.301906	0.117161	0.0524581	0	1.10597
AqC3	Aquha	2211	Midland	Amhara	0.647252	0.711092	0.263192	0.0461004	0	1.66764
AqC4	Aquha	2211	Midland	Amhara	1.67405	0.590764	0.552423	0.11177	0.0123226	2.94133
AqC5	Aquha	2211	Midland	Amhara	0.238199	0.365243	0.17093	0.0505888	0	0.824961
AqC6	Aquha	2211	Midland	Amhara	0.716751	0.678263	0.231137	0.104414	0	1.73057
GC2	Ambiki	2045	Midland	Amhara	0.491517	0.491963	0.20453	0.0255046	0.0288811	1.2424
GC4	Ambiki	2045	Midland	Amhara	0.593884	0.451642	0.2731	0.0449655	0.0149882	1.37858
GC5	Ambiki	2045	Midland	Amhara	0.487115	0.514651	0.233077	0.0102348	0.00613139	1.25121
GC6	Ambiki	2045	Midland	Amhara	0.34187	0.673038	0.571111	0.0556225	0.0142566	1.6559
YC1	Yedabena	2486	Highland	Amhara	1.18139	0.611949	0.44667	0.0401375	0.00383189	2.28398
YC2	Yedabena	2486	Highland	Amhara	0.506313	0.521934	0.338829	0.0712614	0.00934181	1.44768
YC3	Yedabena	2486	Highland	Amhara	0.202668	0.751055	0.295205	0.0445071	0.0224602	1.3159
YC4	Yedabena	2486	Highland	Amhara	1.83517	0.44137	0.576465	0.0216285	0	2.87463
YC5	Yedabena	2486	Highland	Amhara	0.917937	0.497969	0.262132	0.0262243	0	1.70426
YC6	Yedabena	2486	Highland	Amhara	0.544829	0.380491	0.253152	0.0132148	0	1.19169
SC1	Donie_Setema	2296	Midland	Oromia	0.869377	1.0118	0.262839	0.0300676	0.145187	2.31927
SC2	Donie_Setema	2296	Midland	Oromia	0.66795	0.385959	0.0857114	0	0	1.13962
SC3	Setema	2085	Midland	Oromia	1.8032	0.772305	0.508097	0	0.0265657	3.11017
SC4	Setema	2085	Midland	Oromia	2.10169	1.18417	0.850449	0.0277722	0.0147551	4.17884
SC5	Difo_Mani	1863	Midland	Oromia	2.01866	1.05859	0.911464	0.0124982	0.00801389	4.00923
SC6	Difo_Mani	1863	Midland	Oromia	1.20199	1.17582	0.457598	0.0186356	0.0244424	2.87849
CC1	Chano_Mille	1171	Lowland	South	0.469055	0.711949	0.0536635	0.0144151	0	1.24908
CC2	Chano_Mille	1171	Lowland	South	1.73479	0.992912	0.563009	0.0681324	0	3.35884
CC3	Chano_Mille	1171	Lowland	South	1.26331	0.587636	0.300258	0.103196	0	2.2544
CC4	Chano_Mille	1171	Lowland	South	2.16361	1.0479	0.912141	0.229905	0.00777904	4.36133
CC5	Chano_Mille	1171	Lowland	South	0.350644	0.917403	0.0885891	0.092279	0	1.44892
CC6	Chano_Mille	1171	Lowland	South	5.28611	0.822211	1.14859	0.139887	0.00896292	7.40576
KoC1	Kumela	1758	Midland	South	1.97532	1.33686	0.838449	0.0928029	0.0126731	4.2561
KoC4	Karat	1622	Midland	South	4.72043	1.08245	1.15026	0.159851	0.0822398	7.19523
